# Supplementary material for: QTL mapping: insights into genomic regions governing component traits of yield under combined heat and drought stress in wheat
Source: Front Genet. 2024 Jan 10;14:1282240. doi: 10.3389/fgene.2023.1282240 (PMC10805833; doi:10.3389/fgene.2023.1282240)
Supplement: Supplementary file 1 [file Table2.XLSX]

## Sheet: Sheet1
	Analysis of variance, descriptive statistics and genetic parameters
	NDVI1	NDVI2	NDVI3	NDVI4	SPAD	PH	SL	BM	DH	GWPS	TGW	PY	SN
LSIR1
Mean	0.72	0.57	0.48	0.2	48.57	98.45	10.09	1.13	80.79	0.9	23.79	0.19
CV	8.29	10.43	13.1	20.63	7.22	7.34	8.83	17.85	3.54	7.61	11.59	14.71
Range	0.52-0.84	0.4-0.7	0.33-0.63	0.1-0.48	35.7-58.7	79.7-119.3	7.67-12.17	0.57-1.61	77-89	0.37-1.62	15.2-34.4	0.08-0.4
SED	0.03	0.03	0.08	0.03	3.65	4.91	0.65	0.13	1.89	0.12	3.13	0.05
MSS	0.01**	0.01**	1.54**	0.01**	5.83**	66.95**	0.58**	0.03*	6.34**	0.05**	12.07**	**0.01
Heritability	55	49	48.33	51.76	46.32	84.54	73.3	20.34	77.77	68.81	67.84	23.95
LSIR2
Mean	0.72	0.65	0.53	0.39	49.75	97	10.32	1.09	82.38	1.89	37.55	0.4	18.55
CV	6.87	6.43	14.59	29.28	7.05	6.85	8.79	18.47	2.35	13.58	10.38	22.79	9.11
Range	0.56-0.82	0.52-0.75	0.32-0.71	0.11-0.65	21.6-58.9	83-125.3	7.67-13.1	0.5-1.56	78-87	1.16-2.79	24-48.2	0.17-0.62	15-25
SED	0.05	0.05	0.04	0.04	5.67	3.8	0.75	0.12	2.21	0.24	2.71	0.03	0.95
MSS	0.01**	0.01**	0.01**	0.01**	9.44**	61.64**	3.36**	0.03**	1.49**	0.69**	12.51**	0.01**	2.47**
Heritability	38.2	22.61	48.74	52.94	48.11	79.95	72.51	22.13	77.63	66.06	70.04	25	85.58
LSRI1
Mean	0.57	0.46	0.25	0.14	49.19	84.9	9.87	0.64	79.72	1.02	24.8	0.15
CV	10.81	11.27	22.43	30.61	7.11	8.03	8.22	25.09	2.98	21.71	15.22	32.67
Range	0.4-0.71	0.32-0.6	0.14-0.47	0.1-0.39	38.1-56.8	69.67-110	7.67-12.83	0.15-1.04	75-87	0.5-1.72	15.1-35.8	0.03-0.29
SED	0.05	0.05	0.04	0.05	4.03	4.93	0.8	0.12	1.51	0.19	3.19	0.04
MSS	0.01**	0.01**	0.01**	0.01**	8.43**	71.97**	0.36**	0.02**	4.80**	0.03**	9.61**	0.01**
Heritability	66	57.37	59.82	40.53	50.48	80.93	53.38	26.52	82.76	62.4	65.02	24.7
LSRI2
Mean	0.65		0.43	0.26	49.16	92.75	10.17	0.81	80.55	1.67	38.3	0.3	18
CV	8.91		20.06	41.1	6.25	7.28	9.02	26.51	3.14	14.39	9.62	25.83	10.85
Range	0.51-0.79		0.21-0.66	0.1-0.48	41.5-59.9	74.5-117.	7.67-12.5	0.07-1.33	76-92	1-2.32	29.2-51.5	0.07-0.52	13-23
SED	0.04		0.05	0.05	2.39	4.24	1.12	0.12	2.52	0.21	2.22	0.04	1.35
MSS	0.01**		0.01**	0.13**	6.56**	60.05**	0.58**	0.04**	7.17**	0.03**	11.80**	0.01**	0.01**
Heritability	51.61		42.75	46.76	49.35	77.98	67.81	25.84	69.96	60.56	64.64	27.03	78
