# Supplementary material for: QTL mapping: insights into genomic regions governing component traits of yield under combined heat and drought stress in wheat
Source: Front Genet. 2024 Jan 10;14:1282240. doi: 10.3389/fgene.2023.1282240 (PMC10805833; doi:10.3389/fgene.2023.1282240)
Supplement: Supplementary file 2 [file DataSheet1.zip]

Archive with 2 entries (2 files):
- PRIL phenotypic data.xlsx
- pril genotypic data.xlsx
