# Supplementary material for: QTL mapping: insights into genomic regions governing component traits of yield under combined heat and drought stress in wheat
Source: Front Genet. 2024 Jan 10;14:1282240. doi: 10.3389/fgene.2023.1282240 (PMC10805833; doi:10.3389/fgene.2023.1282240)
Supplement: Supplementary file 2 [file DataSheet1.zip › PRIL phenotypic data.xlsx]

## Sheet: PHENOTYPE
PLOT	LSIR1_NDVI1	LSRIFIRST_NDVI2	LSIR2_NDVI1	LSRI2_NDVI2	Pooled_NDVI1	DH_NDVI1	H_NDVI1	LSIR1_NDVI3	LSRIFIRST_NDVI3	LSIR2_NDVI3	LSRI2_NDVI3	Pooled_NDVI3	DH_NDVI3	H_NDVI3	LSIR1_NDVI4	LSRIFIRST_NDVI4	LSIR2_NDVI4	LSRI2_NDVI4	Pooled_NDVI4	DH_NDVI4	H_NDVI4	LSIR1_PH	LSRIFIRST_PH	LSIR2_PH	LSRI2_PH	Pooled_PH	DH_PH	H_PH	LSIR1_DH	LSRIFIRST_DH	LSIR2_DH	LSRI2_DH	Pooled-DH	DH_DH	H_DH	LSIR1_GWPS	LSRIFIRST_GWPS	LSIR2_GWPS	LSRI2_GWPS	Pooled_WWPS	DH_GWPS	H_GWPS	LSIR1_TGW	LSRIFIRST_TGW	LSIR2_TGW	LSRI2_TGW	Pooled_TGW	DH_TGW	H_TGW
6	0.739167	0.577524	0.733736	0.672318	0.680686	0.622817	0.739131	0.575411	0.371478	0.672112	0.57243	0.547858	0.477297	0.617557	0.289617	0.210069	0.459816	0.340498	0.325	0.275	0.374018	98.0872	87.2789	102.556	97.7378	96.415	92.665	100.165	84.6112	83.2494	85.3949	84.1587	84.3536	83.7007	85	1.00491	1.04646	1.84376	1.75697	1.41302	1.38929	1.42924	25.4819	24.2802	38.5953	39.7807	32.0345	31.4027	32.7
7	0.664789	0.582697	0.704815	0.660444	0.653186	0.637817	0.669131	0.475833	0.215996	0.51663	0.402972	0.402858	0.307297	0.497557	0.170068	0.12949	0.408465	0.181977	0.2225	0.155	0.289019	94.9475	80.0888	91.5662	92.0675	89.6675	86.335	93	77.6403	77.1024	79.6599	78.0117	78.1036	77.7007	78.5	0.951191	0.880464	2.08724	1.4022	1.33027	0.98379	1.66924	21.0282	23.0849	33.4675	36.0574	28.4095	29.8527	27
8	0.7532	0.619968	0.759133	0.720444	0.713186	0.677817	0.749131	0.574538	0.286749	0.559431	0.480713	0.475358	0.382297	0.567557	0.288395	0.130906	0.419623	0.271077	0.2775	0.2	0.354019	101.387	88.8085	103.326	96.4784	97.5	92.5	102.5	82.4933	81.9554	84.1009	82.8647	82.8536	82.7007	83	0.923414	0.855439	1.63567	1.51256	1.23177	1.14179	1.31424	23.8318	20.4954	32.3386	34.8723	27.8845	26.9027	28.9
9	0.732975	0.531557	0.693451	0.654762	0.653186	0.587817	0.719131	0.508634	0.311689	0.556419	0.484689	0.465358	0.407297	0.522557	0.27981	0.219747	0.48898	0.301463	0.3225	0.26	0.384018	97.1967	85.8792	98.1166	93.8075	93.75	90	97.5	82.6112	81.6614	83.3949	81.7468	82.3536	81.7007	83	0.988764	1.1547	2.08078	1.77385	1.49952	1.43229	1.55924	26.5215	29.14	39.8596	38.517	33.5095	33.4527	33.6
10	0.696723	0.546445	0.725385	0.624192	0.648186	0.577817	0.719131	0.498303	0.25943	0.455244	0.418454	0.407858	0.347297	0.467557	0.227944	0.119168	0.232518	0.220369	0.2	0.17	0.229019	104.518	88.1391	98.3551	96.3181	96.8325	92.165	101.5	78.6694	78.9554	81.9248	79.8647	79.8536	79.7007	80	1.15296	1.05637	1.81018	1.77458	1.44852	1.38529	1.50424	29.0604	28.3083	38.2976	38.4718	33.5345	32.6527	34.45
11	0.668312	0.574856	0.702656	0.646921	0.648186	0.622817	0.674131	0.554749	0.23202	0.483738	0.460924	0.432858	0.347297	0.517557	0.23833	0.110069	0.311103	0.240498	0.225	0.175	0.274018	107.147	95.07	104.526	103.257	102.5	99.5	105.5	79.0814	78.9554	81.5128	79.8647	79.8536	79.7007	80	1.33992	1.15472	2.00815	1.9753	1.61952	1.51729	1.71424	27.0805	25.8788	39.5197	42.559	33.7595	33.9527	33.6
12	0.719962	0.569683	0.742941	0.670159	0.675686	0.617817	0.734131	0.526044	0.252231	0.517925	0.425231	0.430358	0.337297	0.522557	0.229231	0.178911	0.39943	0.192428	0.25	0.185	0.314018	100.138	93.1289	100.556	96.4976	97.58	95.33	99.83	79.6403	79.1024	81.6599	80.0117	80.1036	79.7007	80.5	1.13701	1.00574	2.00888	1.64746	1.44977	1.22279	1.66924	28.6192	25.5075	40.0472	41.0641	33.8095	32.2527	35.4
13	0.803485	0.63616	0.803736	0.759365	0.750686	0.697817	0.804131	0.590893	0.38696	0.673618	0.55996	0.552858	0.477297	0.627557	0.32129	0.25	0.56943	0.440369	0.42	0.395	0.444018	96.0771	85.5196	103.077	96.9968	95.4175	91.335	99.5	85.0231	83.6614	85.3949	83.3349	84.3536	83.2007	85.5	1.00231	1.09945	1.79162	1.58871	1.37052	1.31929	1.41424	23.1979	24.5805	37.0978	40.3618	31.3095	32.7527	29.9
14	0.770246	0.642697	0.776179	0.663623	0.713186	0.647817	0.779131	0.572821	0.32696	0.592654	0.478996	0.492858	0.402297	0.582557	0.221033	0.170713	0.45943	0.388825	0.31	0.28	0.339019	99.2984	89.5084	101.746	98.4474	97.25	94.335	100.165	82.3463	81.8084	83.9539	82.3057	82.6036	82.2007	83	1.06008	1.13245	1.97597	1.6806	1.46227	1.35779	1.55924	22.9215	23.7984	36.2596	36.6585	29.9095	29.8527	30
15	0.61728	0.534856	0.691067	0.62965	0.608186	0.602817	0.614131	0.426375	0.208466	0.495124	0.381466	0.377858	0.297297	0.457557	0.139682	0.108847	0.339108	0.122364	0.1775	0.115	0.239018	96.0777	87.8075	91.1765	85.5983	90.165	87	93.33	77.9343	77.3965	80.3658	78.7177	78.6036	78.2007	79	0.93209	1.03088	1.79295	1.49317	1.31227	1.21779	1.39924	26.0453	23.4392	37.0801	36.9734	30.8845	29.0527	32.75
16	0.620981	0.584346	0.6951	0.622318	0.630686	0.622817	0.639131	0.365411	0.182442	0.4691	0.334478	0.337858	0.262297	0.412557	0.130003	0.100648	0.378143	0.112685	0.18	0.105	0.254018	105.416	91.8192	101.526	99.2383	99.5	95.665	103.335	78.4933	77.5435	80.5128	78.8647	78.8536	78.2007	79.5	0.7255	0.822638	1.74597	1.58599	1.22002	1.18829	1.24424	20.9732	20.3896	38.2438	37.6315	29.3095	28.1527	30.5
17	0.722915	0.629459	0.745895	0.684477	0.695686	0.667817	0.724131	0.450471	0.302442	0.568136	0.510382	0.457858	0.422297	0.492557	0.150454	0.129361	0.359623	0.230562	0.2175	0.18	0.254018	104.018	91.1885	102.666	93.7973	97.9175	92.17	103.665	81.0522	80.9263	81.836	80.5998	81.1036	81.2007	81	1.06155	1.1686	1.93893	1.88902	1.51452	1.53729	1.48424	22.973	24.4117	41.0862	40.8672	32.3345	32.2527	32.45
18	0.723485	0.55616	0.723736	0.679365	0.670686	0.617817	0.724131	0.413694	0.230725	0.538347	0.438665	0.405358	0.342297	0.467557	0.152513	0.111935	0.478594	0.446959	0.2975	0.28	0.314018	89.6169	76.0196	85.4757	86.2277	84.335	81.5	87.17	78.4933	77.5435	80.5128	78.8647	78.8536	78.2007	79.5	0.555871	0.873708	1.64239	1.52313	1.14877	1.23579	1.05424	22.6732	23.8311	38.5955	38.9383	31.0095	31.0527	31
19	0.706438	0.561842	0.740782	0.673683	0.670686	0.617817	0.724131	0.462941	0.300936	0.545666	0.501888	0.452858	0.417297	0.487557	0.201033	0.150713	0.536856	0.271398	0.29	0.21	0.369019	98.9877	83.6198	99.1553	93.5771	93.835	88.335	99.335	81.6112	81.0733	81.5711	81.1587	81.3536	81.7007	81	0.999343	1.195	2.24547	1.79929	1.55977	1.44279	1.66924	22.4017	24.9078	42.144	39.2846	32.1845	31.4027	33
20	0.700471	0.607015	0.751862	0.673398	0.683186	0.647817	0.719131	0.468212	0.299219	0.620817	0.493183	0.470358	0.402297	0.537557	0.191869	0.122064	0.556921	0.379146	0.3125	0.25	0.374018	83.8874	72.5699	86.5856	83.2871	81.5825	78.165	85	83.3463	81.9845	84.542	84.5415	83.6036	83.7007	83.5	0.736862	0.811434	1.75183	1.77897	1.26977	1.31279	1.21924	18.632	20.6886	34.0486	37.3688	27.6845	29.4527	25.95
21	0.72269	0.572412	0.728623	0.59902	0.655686	0.572817	0.739131	0.4252	0.235243	0.598769	0.422219	0.420358	0.327297	0.512557	0.141483	0.120391	0.399366	0.32876	0.2475	0.225	0.269018	96.0366	80.6686	96.1966	82.7682	88.9175	80.835	97	83.4933	82.5435	84.689	84.6885	83.8536	84.2007	83.5	0.732378	0.879599	1.75285	1.82127	1.29652	1.39129	1.19424	20.8488	21.7819	34.1307	36.7767	28.3845	29.3527	27.45
22	0.755419	0.559683	0.721577	0.626066	0.665686	0.577817	0.754131	0.42261	0.232653	0.435455	0.370713	0.365358	0.312297	0.417557	0.181483	0.12142	0.439366	0.407731	0.2875	0.265	0.309018	84.1774	71.5984	87.1263	75.5978	79.625	77.085	86.165	84.3463	83.3965	85.542	85.1296	84.6036	84.7007	84.5	0.73344	1.08265	2.11716	1.84985	1.44577	1.47979	1.40424	18.4684	23.7109	33.4357	36.1941	27.9523	30.8882	25.05
23	0.747863	0.53508	0.679927	0.629875	0.648186	0.572817	0.724131	0.416917	0.233948	0.534582	0.385984	0.392858	0.312297	0.472557	0.162641	0.21949	0.527693	0.340176	0.3125	0.28	0.344019	99.9984	87.1687	96.8755	91.2973	93.835	89.17	98.5	81.6403	80.2786	83.6599	82.8355	82.1036	81.7007	82.5	0.711141	0.966236	1.83618	1.58153	1.27377	1.27079	1.26924	23.7089	28.1251	37.7211	37.783	31.8345	33.2027	30.5
24	0.681611	0.480193	0.659133	0.631809	0.613186	0.552817	0.674131	0.45261	0.241689	0.458467	0.428665	0.395358	0.347297	0.442557	0.150132	0.119297	0.261875	0.288696	0.205	0.205	0.204018	101.897	93.6188	93.6974	100.787	97.5	98.5	96.5	80.7582	78.5726	82.7777	80.3057	80.6036	78.7007	82.5	0.997502	1.26415	1.88588	1.58555	1.43327	1.41479	1.44424	23.8662	29.4621	38.9458	39.0639	32.8345	34.7527	30.95
25	0.71326	0.489113	0.645325	0.635047	0.620686	0.557817	0.684131	0.415291	0.183406	0.358256	0.314478	0.317858	0.257297	0.377557	0.169939	0.119619	0.408336	0.172106	0.2175	0.145	0.289019	95.358	86.5786	87.9262	91.4672	90.3325	90	90.665	81.3463	79.9845	84.6016	80.4819	81.6036	79.2007	84	0.617882	1.03093	1.53929	1.51799	1.17652	1.35129	0.99424	20.5061	23.6863	34.4622	36.8835	28.8845	30.7527	27.05
26	0.735203	0.566742	0.67295	0.60585	0.645186	0.581817	0.709131	0.473936	0.243449	0.451841	0.324206	0.373358	0.283297	0.462557	0.188671	0.141274	0.232216	0.190839	0.18825	0.1665	0.209018	97.1408	84.7275	88.9491	86.4106	89.307	85.779	92.835	78.3063	78.8106	81.1497	78.6777	79.2361	78.9657	79.5	1.10175	1.09872	1.9461	1.77951	1.48152	1.40129	1.55424	27.4484	26.6799	41.2921	43.4887	34.7273	34.7382	34.75
27	0.720531	0.621393	0.652596	0.608225	0.650686	0.627817	0.674131	0.398965	0.222984	0.579522	0.40996	0.402858	0.317297	0.487557	0.170196	0.149104	0.437821	0.152878	0.2275	0.15	0.304019	92.3366	80.2592	88.4462	83.6279	86.1675	82	90.335	80.9343	79.5726	84.6016	81.3057	81.6036	79.7007	83.5	0.726387	0.855446	1.6588	1.50046	1.18527	1.16879	1.19424	21.0625	21.9395	35.2995	35.1366	28.3595	28.0527	28.7
28	0.680246	0.558379	0.640722	0.613398	0.623186	0.597817	0.649131	0.424869	0.213948	0.45169	0.400924	0.372858	0.317297	0.427557	0.132127	0.13052	0.487435	0.299919	0.2625	0.215	0.309018	106.287	95.9883	98.8557	81.8786	95.7525	88.17	103.335	78.8165	77.8666	82.8956	80.8355	80.1036	79.2007	81	0.685296	1.00258	1.68375	1.59146	1.24077	1.33979	1.13424	25.3425	21.2758	36.9391	38.1807	30.4345	28.5527	32.35
29	0.738372	0.593776	0.715894	0.614702	0.665686	0.597817	0.734131	0.478303	0.218466	0.526088	0.328574	0.387858	0.262297	0.512557	0.198974	0.109683	0.369173	0.16217	0.21	0.135	0.284019	96.3672	84.5481	90.7061	85.3786	89.25	85	93.5	81.0522	80.1024	83.0718	80.1878	81.1036	79.7007	82.5	0.826749	1.00644	2.05086	1.55404	1.35952	1.21229	1.49924	24.1819	24.2162	37.6885	36.8515	30.7345	29.7527	31.75
30	0.695359	0.579174	0.729703	0.62851	0.658186	0.602817	0.714131	0.481857	0.284912	0.522654	0.402008	0.422858	0.347297	0.497557	0.149875	0.148268	0.378529	0.103329	0.195	0.125	0.264018	107.137	95.3101	99.1959	99.6971	100.335	98	102.67	78.2284	77.6905	81.4837	79.0117	79.1036	78.2007	80	1.01931	1.1335	1.94621	1.77907	1.46952	1.44229	1.48924	27.9754	25.8749	37.9428	40.645	33.1095	32.7527	33.5
31	0.74212	0.620253	0.7651	0.675272	0.700686	0.647817	0.754131	0.427128	0.258136	0.467925	0.368243	0.380358	0.322297	0.437557	0.209295	0.120005	0.43795	0.16275	0.2325	0.14	0.324018	105.658	92.5694	99.7457	95.6873	98.415	94.165	102.665	78.5224	78.8084	82.1897	78.8938	79.6036	78.7007	80.5	0.886183	1.21833	1.88464	1.63494	1.40602	1.44029	1.36424	29.138	28.4982	43.2626	41.6392	35.6345	34.0027	37.3
32	0.787008	0.63673	0.792941	0.686066	0.725686	0.652817	0.799131	0.572068	0.347171	0.563949	0.478243	0.490358	0.417297	0.562557	0.350068	0.25	0.646921	0.33275	0.4025	0.305	0.49	101.657	90.3391	103.086	90.9188	96.5	90.165	102.835	84.1701	83.2203	85.3658	81.658	83.6036	81.7007	85.5	1.05527	1.12379	2.28488	1.68515	1.53727	1.29279	1.77424	23.4565	25.0475	38.4238	37.0812	31.0023	30.4882	31.55
33	0.775644	0.63673	0.798623	0.691749	0.725686	0.657817	0.794131	0.533574	0.287713	0.560395	0.439749	0.455358	0.362297	0.547557	0.221097	0.18052	0.51795	0.330433	0.3125	0.255	0.369019	92.1566	78.5593	88.0154	82.9387	85.4175	80.665	90.17	80.6112	78.8375	82.2188	79.7468	80.3536	78.7007	82	0.869163	0.999323	1.63646	1.42915	1.23352	1.19529	1.26424	24.3299	25.9933	36.4883	35.4266	30.5595	30.2027	30.95
34	0.726723	0.570763	0.749703	0.665557	0.678186	0.612817	0.744131	0.547339	0.322442	0.553196	0.488454	0.477858	0.412297	0.542557	0.369295	0.202064	0.529752	0.468889	0.3925	0.335	0.449018	101.128	86.5196	104.335	93.6879	96.4175	89.5	103.335	84.3463	83.8084	85.9539	84.3057	84.6036	84.2007	85	0.975899	0.873251	1.70467	1.74227	1.32402	1.29129	1.34924	24.2217	23.2448	34.9757	38.2958	30.1845	30.6027	29.8
35	0.707518	0.591333	0.741862	0.652034	0.673186	0.622817	0.724131	0.406164	0.195243	0.523829	0.396195	0.380358	0.297297	0.462557	0.120775	0.109426	0.427371	0.142428	0.2	0.125	0.274018	106.047	84.5994	95.5753	92.7785	94.75	88.165	101.335	82.3768	77.7196	80.689	78.6289	79.8536	76.7007	83	0.827015	0.770048	1.70439	1.30664	1.15202	0.94229	1.35424	23.2987	22.5465	35.2885	32.2044	28.3345	26.0027	30.7
36	0.71377	0.580538	0.731067	0.567371	0.648186	0.557817	0.739131	0.495622	0.249761	0.585335	0.450713	0.445358	0.347297	0.542557	0.171805	0.131227	0.517371	0.339597	0.29	0.235	0.344019	92.8366	79.6192	87.0463	82.9879	85.6225	81.33	89.915	81.7582	80.3965	83.3658	80.8938	81.6036	80.2007	83	0.656795	1.06214	1.8754	1.70276	1.32427	1.42679	1.21424	20.9056	25.715	38.8503	39.8672	31.3345	33.3027	29.4
37	0.74377	0.587809	0.726974	0.654192	0.678186	0.617817	0.739131	0.397459	0.256418	0.550064	0.38749	0.397858	0.327297	0.467557	0.228781	0.110262	0.428208	0.16275	0.2325	0.135	0.329018	106.467	87.5501	98.526	93.457	96.5	90	103	81.4642	80.5143	81.836	80.5998	81.1036	80.7007	81.5	0.876071	1.02769	1.92956	1.74977	1.39577	1.37979	1.40424	23.3996	25.0069	38.2545	34.7771	30.3595	28.9027	31.85
38	0.781041	0.659174	0.792656	0.719875	0.738186	0.692817	0.784131	0.544869	0.319972	0.613618	0.492972	0.492858	0.407297	0.577557	0.33981	0.231034	0.578207	0.380948	0.3825	0.305	0.459018	111.357	87.3795	112.536	101.387	103.165	93	113.33	85.6112	84.2494	86.8069	84.7468	85.3536	84.2007	86.5	0.843606	0.964409	1.87508	1.85599	1.38477	1.42779	1.33424	21.4603	23.9664	37.0567	38.1747	30.1645	31.1527	29.21
40	0.724279	0.59673	0.758623	0.663113	0.685686	0.627817	0.744131	0.40273	0.254701	0.597263	0.406737	0.415358	0.332297	0.497557	0.132062	0.140198	0.516599	0.251141	0.26	0.195	0.324018	103.707	89.0995	101.595	96.2678	97.6675	92.5	102.835	78.6403	78.1024	80.6599	79.0117	79.1036	78.7007	79.5	1.07417	1.14654	2.39642	1.79596	1.62827	1.33979	1.90924	25.0597	26.8917	41.1505	37.3361	32.6095	31.1027	34.15
41	0.736153	0.648379	0.770497	0.697716	0.713186	0.682817	0.744131	0.388634	0.212653	0.373527	0.406617	0.345358	0.332297	0.357557	0.16129	0.140198	0.40943	0.329082	0.26	0.235	0.284019	93.9175	81.8401	102.695	92.5573	92.7525	86.835	98.67	81.3463	80.3965	82.9539	81.7177	81.6036	81.2007	82	0.770554	0.808802	1.87358	1.58316	1.25902	1.14129	1.36924	22.2667	19.3236	37.7396	37.4082	29.1845	27.1027	31.3
42	0.759392	0.6773	0.799418	0.726636	0.740686	0.712817	0.769131	0.492188	0.330183	0.595877	0.503183	0.480358	0.427297	0.532557	0.190775	0.179426	0.448658	0.261141	0.27	0.22	0.319018	99.6672	85.0593	99.0749	90.1986	93.5	87.165	99.835	81.7873	81.6614	83.8069	82.1587	82.3536	82.2007	82.5	0.884759	0.697353	1.59152	1.55647	1.18252	1.07829	1.27924	25.2464	24.1572	36.843	37.6914	30.9845	30.2527	31.75
43	0.739677	0.640538	0.768338	0.684192	0.708186	0.667817	0.749131	0.448423	0.237502	0.59404	0.431466	0.427858	0.332297	0.522557	0.152963	0.141613	0.547242	0.418181	0.315	0.28	0.349019	94.0069	81.1696	95.436	85.0474	88.915	82.665	95.165	82.4642	80.2786	83.6599	82.0117	82.1036	80.7007	83.5	0.580646	0.656869	1.51306	1.28152	1.00802	0.93429	1.07424	17.0436	17.0106	29.202	29.8818	24.0345	25.2527	23.85
44	0.766723	0.633491	0.778338	0.694192	0.718186	0.662817	0.774131	0.497459	0.258586	0.66404	0.571346	0.497858	0.417297	0.577557	0.133413	0.141549	0.537435	0.437602	0.3125	0.29	0.334018	92.567	76.4392	92.4762	82.8476	86.0825	79	93.165	84.1993	83.6614	85.8069	83.7468	84.3536	83.7007	85	0.730929	0.880352	1.96605	1.74277	1.33002	1.29329	1.35924	21.0954	21.4667	34.0402	37.1357	28.4345	29.3527	27.55
45	0.752405	0.607809	0.746974	0.685557	0.698186	0.647817	0.749131	0.523905	0.271056	0.627594	0.548876	0.492858	0.412297	0.572557	0.171805	0.121485	0.556342	0.310369	0.29	0.215	0.364019	91.1769	76.8197	93.1151	89.5583	87.6675	83.165	92.17	81.0522	80.9263	80.6002	81.8355	81.1036	82.7007	79.5	0.825296	1.00994	1.88429	1.80356	1.38077	1.42479	1.32924	20.9662	22.7982	37.1132	38.8604	29.9345	30.9027	29
46	0.7432	0.587239	0.754815	0.727491	0.703186	0.662817	0.744131	0.509929	0.319972	0.592654	0.548876	0.492858	0.447297	0.537557	0.21174	0.16142	0.498851	0.437988	0.3275	0.3	0.354019	92.748	84.2195	95.9554	99.7471	93.1675	93	93.335	79.0814	78.9554	82.3367	79.0408	79.8536	78.7007	81	1.03527	1.06581	2.20985	1.75816	1.51727	1.32279	1.70424	19.8886	21.9453	28.9572	36.5469	26.8345	30.5027	23.2
47	0.744564	0.599968	0.693676	0.734537	0.693186	0.687817	0.699131	0.452399	0.213526	0.542112	0.463394	0.417858	0.342297	0.492557	0.269682	0.151163	0.478851	0.330305	0.3075	0.24	0.374018	108.677	94.069	103.016	108.578	103.585	102	105.17	83.1993	82.6614	84.3949	83.1587	83.3536	83.2007	83.5	0.901857	0.761233	1.91132	1.45468	1.25727	0.98279	1.52424	23.0413	18.7499	34.6941	32.4527	27.2345	25.7027	30.8
48	0.738372	0.559683	0.670437	0.694253	0.665686	0.637817	0.694131	0.545622	0.334701	0.579431	0.521677	0.495358	0.437297	0.552557	0.357623	0.209876	0.391425	0.311077	0.3175	0.26	0.374018	82.539	72.749	91.8257	90.5563	84.4175	82.17	86.665	83.1701	80.5726	83.9539	82.7177	82.6036	81.2007	84	1.04184	0.829664	1.78162	1.69098	1.33602	1.19529	1.46924	26.0166	21.7814	35.3099	38.6301	30.4345	29.4027	31.5
49	0.781326	0.653776	0.747484	0.720159	0.725686	0.697817	0.754131	0.501646	0.325665	0.521479	0.512641	0.465358	0.437297	0.492557	0.260003	0.180455	0.391232	0.40831	0.31	0.295	0.324018	107.531	95.2023	99.506	105.661	101.975	101.335	102.615	83.348	81.9863	83.3944	82.8956	82.9061	82.7007	83.105	0.960983	0.996478	1.87688	1.72075	1.38877	1.33079	1.43924	22.4071	22.0482	36.9362	38.1666	29.8895	29.6527	30.16
50	0.738882	0.611332	0.733451	0.68908	0.693186	0.657817	0.729131	0.466375	0.227502	0.5491	0.428454	0.417858	0.327297	0.507557	0.122384	0.101292	0.536149	0.290176	0.2625	0.195	0.329018	104.487	86.3297	101.356	98.8176	97.7475	92.33	103.165	83.1993	81.8375	85.2188	83.1587	83.3536	82.2007	84.5	1.05684	1.22057	2.04429	1.79239	1.52852	1.48529	1.56424	21.2721	22.149	35.6214	35.7956	28.7095	28.5527	28.9
51	0.677146	0.500408	0.712074	0.646146	0.633943	0.566809	0.70062	0.48328	0.240169	0.539589	0.42986	0.423225	0.329459	0.515826	0.151161	0.130069	0.496728	0.202042	0.245	0.165	0.324018	99.2568	80.0893	96.8862	95.1077	92.835	87.335	98.335	77.8193	76.4834	79.7087	77.7759	77.9468	76.897	79	0.979701	0.929562	1.9175	1.57746	1.35106	1.22371	1.48133	24.9967	22.4957	37.7727	37.9231	30.7971	29.8428	31.7
52	0.714703	0.600468	0.726901	0.683702	0.681443	0.651809	0.71062	0.429515	0.20038	0.436908	0.376095	0.360725	0.289459	0.430826	0.18891	0.109361	0.310395	0.181334	0.1975	0.145	0.249019	101.477	81.2992	96.5764	95.3069	93.665	88	99.33	77.2603	76.7483	79.5617	77.2169	77.6968	76.897	78.5	0.870018	0.799515	1.69224	1.36046	1.18056	1.04771	1.31633	25.1597	23.9507	36.5312	39.5467	31.2971	32.1928	30.35
53	0.750954	0.562851	0.751789	0.680179	0.686443	0.611809	0.760621	0.49328	0.236193	0.549589	0.453836	0.433225	0.339459	0.525826	0.25833	0.110584	0.418787	0.192299	0.245	0.15	0.339019	92.0364	79.4499	91.1857	89.6579	88.0825	84.83	91.335	80.7901	77.8066	81.8558	80.3348	80.1968	78.397	82	0.802849	0.715284	1.6636	1.5305	1.17806	1.12771	1.23133	24.6729	26.61	39.078	40.1273	32.6221	34.0428	31.15
54	0.718226	0.547169	0.730425	0.709954	0.676443	0.631809	0.72062	0.409846	0.201675	0.550011	0.391366	0.388225	0.289459	0.485826	0.148202	0.107624	0.152776	0.111398	0.13	0.11	0.149018	92.5772	81.7689	94.5154	92.4785	90.335	87.5	93.17	78.9663	77.6304	80.8558	79.3348	79.1968	78.397	80	0.551446	0.740169	1.61583	1.47778	1.09631	1.16921	1.02633	22.6116	21.7398	36.2865	35.6504	29.0721	28.4928	29.6
55	0.668736	0.52609	0.72071	0.700239	0.653944	0.621809	0.68562	0.441352	0.268121	0.497661	0.485764	0.423225	0.389459	0.455826	0.190647	0.169554	0.390073	0.309725	0.265	0.24	0.289019	95.1479	87.1285	98.0968	94.2968	93.6675	91.17	96.165	80.8193	79.4834	82.2968	81.1878	80.9468	80.397	81.5	0.783694	1.0269	1.80405	1.71058	1.33131	1.44921	1.21633	22.3058	24.6923	36.0368	38.1534	30.2971	32.3928	28.15
56	0.756637	0.568534	0.746107	0.674497	0.686443	0.611809	0.760621	0.427165	0.274898	0.581306	0.499529	0.445725	0.394459	0.495826	0.140968	0.129619	0.408593	0.230819	0.2275	0.18	0.274018	95.4377	87.6691	98.1358	94.0775	93.83	91.33	96.33	81.0842	78.9244	81.7379	81.0408	80.6968	79.897	81.5	0.646163	0.784802	1.83163	1.47563	1.18456	1.13571	1.23633	20.5715	22.7333	35.2575	36.0259	28.6471	30.0428	27.2
57	0.749081	0.526884	0.732869	0.666941	0.668944	0.581809	0.755621	0.443822	0.235651	0.521095	0.43233	0.408225	0.334459	0.480826	0.239231	0.11097	0.350974	0.338825	0.26	0.225	0.294019	105.577	86.4096	100.676	99.6573	98.08	92.83	103.33	80.9372	78.3655	82.0028	80.4818	80.4468	78.897	82	1.04071	0.983969	1.94549	1.68305	1.41331	1.31821	1.51133	25.0088	23.7999	38.5713	39.5082	31.7221	31.6928	31.7
58	0.796922	0.63723	0.757981	0.663642	0.713943	0.641809	0.785621	0.510057	0.294898	0.545402	0.512541	0.465725	0.409459	0.520826	0.260647	0.190841	0.479559	0.408954	0.335	0.3	0.369019	91.5181	81.4697	96.496	91.1762	90.165	86.5	93.83	85.761	83.1893	86.0028	82.8341	84.4468	81.897	87	0.959764	1.0995	2.16174	1.83822	1.51481	1.48121	1.55133	22.8699	24.3013	40.758	40.459	32.0971	32.6928	31.45
59	0.774478	0.631832	0.758266	0.641198	0.701443	0.626809	0.775621	0.571021	0.272006	0.62733	0.552541	0.505725	0.404459	0.605826	0.359038	0.162578	0.53898	0.429404	0.3725	0.295	0.449018	105.878	86.9692	105.035	99.4571	99.335	92.67	106	82.3491	79.7774	82.1789	81.4818	81.4468	80.397	82.5	1.15605	0.896218	1.60402	1.79894	1.36381	1.38421	1.34633	26.0883	23.5311	39.4261	41.5427	32.6471	32.5428	32.7
60	0.797207	0.569328	0.752584	0.686656	0.701443	0.611809	0.79062	0.530057	0.293934	0.57239	0.546517	0.485725	0.424459	0.545826	0.328266	0.102578	0.381553	0.437602	0.3125	0.27	0.354019	88.7979	71.4086	94.5358	85.9178	85.165	78	92.33	84.0842	82.3364	84.7379	83.6289	83.6968	82.897	84.5	0.967637	1.00776	2.2962	1.90663	1.54456	1.43571	1.65633	24.6962	24.7794	40.3935	40.3192	32.5471	32.6428	32.4
61	0.803113	0.643421	0.781219	0.73802	0.741444	0.691809	0.79062	0.530057	0.328874	0.586366	0.497601	0.485725	0.414459	0.555826	0.357816	0.132128	0.420845	0.389211	0.325	0.26	0.389018	104.737	97.9789	104.897	104.387	103	102	104	83.2312	81.4834	84.2968	82.7759	82.9468	81.897	84	1.02366	1.12872	1.93394	1.75791	1.46106	1.47871	1.44633	21.3909	21.8111	35.0657	36.6206	28.7221	29.6928	27.7
62	0.75959	0.60558	0.74906	0.711543	0.706444	0.661809	0.750621	0.484033	0.233934	0.533354	0.451577	0.425725	0.339459	0.510826	0.307944	0.13097	0.361231	0.319854	0.28	0.225	0.334018	96.2475	90.7587	101.225	92.0984	95.0825	91.665	98.5	79.9372	77.7774	80.5909	79.4818	79.4468	78.397	80.5	0.899169	1.14623	1.83146	1.54536	1.35556	1.38771	1.32633	24.9088	27.3515	38.2466	35.9814	31.6221	31.7928	31.4
63	0.813908	0.676945	0.814743	0.760179	0.766444	0.721809	0.81062	0.629093	0.4	0.678414	0.6	0.58247	0.51	0.640826	0.38	0.25	0.550974	0.441398	0.42	0.4	0.49	114.478	103.089	115.886	113.047	110.625	108.335	115.915	87.202	85.4543	84.5604	87.5706	86.1968	85.897	84.5	0.983311	1.04985	1.88809	1.66198	1.39581	1.37321	1.42133	27.4157	25.308	38.1805	35.9041	31.7021	29.8428	33.51
64	0.763113	0.603421	0.746901	0.692338	0.701443	0.646809	0.755621	0.571232	0.279205	0.529709	0.552752	0.483225	0.419459	0.545826	0.249682	0.179876	0.361424	0.359018	0.2875	0.27	0.304019	96.8472	86.2896	99.0362	95.487	94.415	91.165	97.665	80.3782	78.6304	81.8558	79.9229	80.1968	78.897	81.5	0.87105	0.955752	1.66575	1.48367	1.24406	1.24971	1.24133	22.0307	21.496	33.627	37.9346	28.7721	30.5428	26.95
65	0.791749	0.654786	0.775537	0.743702	0.741444	0.706809	0.775621	0.579726	0.266735	0.594107	0.51233	0.488225	0.379459	0.595826	0.33743	0.189683	0.322518	0.310369	0.29	0.25	0.329018	96.9383	84.1086	98.375	95.5781	93.75	90	97.5	82.9663	82.4543	84.0319	83.3348	83.1968	83.397	83	0.7621	0.846802	1.82098	1.55634	1.24656	1.21471	1.28133	19.5156	18.7561	33.696	34.5206	26.6221	26.7428	26.45
66	0.757431	0.643196	0.735537	0.669609	0.701443	0.661809	0.740621	0.53316	0.227157	0.449709	0.402872	0.403225	0.309459	0.495826	0.306529	0.139297	0.281875	0.172299	0.225	0.155	0.294019	99.8377	83.2083	88.3556	88.5984	90	86	94	78.2603	77.3364	80.1498	79.0408	78.6968	78.397	79	0.778461	0.846101	1.60068	1.31898	1.13606	1.08871	1.18633	22.2779	18.9342	32.0764	33.7998	26.7721	26.1428	27.35
67	0.735272	0.586945	0.713378	0.670179	0.676443	0.631809	0.72062	0.444997	0.208874	0.459378	0.349649	0.365725	0.274459	0.455826	0.334663	0.108975	0.144384	0.141978	0.1825	0.125	0.239018	101.887	82.2103	92.9354	95.9672	93.25	89.165	97.335	78.8193	78.3072	80.7087	77.952	78.9468	77.897	80	0.784406	0.818473	1.52407	1.32328	1.11256	1.08671	1.14133	22.0324	21.2167	32.5051	34.7341	27.6221	28.3428	26.85
68	0.744478	0.567739	0.705537	0.66802	0.671443	0.616809	0.725621	0.496503	0.246404	0.538836	0.401155	0.420725	0.314459	0.525826	0.238395	0.119876	0.262454	0.289275	0.2275	0.205	0.249019	108.397	89.48	99.696	99.4373	99.2525	94.335	104.17	79.5252	78.6013	80.5909	79.0699	79.4468	78.897	80	1.09759	1.24668	2.08492	1.68104	1.52756	1.46171	1.59633	27.5282	26.4878	39.0121	40.9602	33.4971	33.9928	32.95
69	0.722829	0.563136	0.735027	0.674782	0.673944	0.616809	0.730621	0.516503	0.252428	0.54486	0.449107	0.440725	0.344459	0.535826	0.270003	0.131999	0.537628	0.340369	0.32	0.235	0.404019	99.9277	85.069	100.095	93.248	94.585	88.835	100.335	81.3782	79.6304	82.0319	81.7468	81.1968	80.897	81.5	0.992916	1.23117	2.01327	2.01887	1.56406	1.72471	1.40633	22.6263	22.8218	37.3685	40.2717	30.7721	32.2428	29.25
70	0.710955	0.534216	0.717471	0.623132	0.646443	0.566809	0.725621	0.486172	0.166193	0.479589	0.320944	0.363225	0.224459	0.500826	0.169488	0.119168	0.368915	0.142428	0.2	0.13	0.269018	108.898	97.8391	106.535	96.3974	102.418	96.835	108	81.6431	79.4834	82.2968	80.364	80.9468	79.397	82.5	0.707658	1.0769	2.0087	1.58996	1.34581	1.37321	1.32133	19.9913	25.1867	42.3175	37.6928	31.2971	31.6428	30.9
71	0.742034	0.553931	0.725822	0.693987	0.678944	0.621809	0.735621	0.582949	0.26297	0.555402	0.501577	0.475725	0.374459	0.575826	0.278974	0.121485	0.458915	0.300626	0.29	0.21	0.369019	93.0375	76.1497	93.4558	85.347	86.9975	80.165	93.83	81.3491	79.1893	81.5909	79.658	80.4468	78.897	82	0.9314	1.11682	1.81967	1.49834	1.34156	1.32971	1.35633	23.7713	31.607	36.7719	39.3381	32.8721	37.5928	28.1
72	0.755842	0.573421	0.733948	0.622563	0.671443	0.581809	0.760621	0.425539	0.224356	0.502812	0.330191	0.370725	0.269459	0.470826	0.237494	0.109233	0.232325	0.190948	0.1925	0.15	0.234018	98.4069	77.4687	89.7061	87.4184	88.25	82	94.5	80.5252	79.6013	81.5909	80.0699	80.4468	79.897	81	0.711538	0.710382	1.68236	1.67695	1.19531	1.24221	1.15133	19.9179	23.0909	35.1657	37.1138	28.8221	31.1928	26.4
73	0.717716	0.529613	0.712869	0.635576	0.648944	0.571809	0.725621	0.409093	0.214898	0.50733	0.411577	0.385725	0.314459	0.455826	0.160196	0.109876	0.466792	0.133136	0.2175	0.12	0.314018	98.8976	77.9594	95.5163	97.2866	92.415	87.5	97.33	81.0842	80.1602	81.326	80.2169	80.6968	80.397	81	0.689086	0.990635	1.81401	1.43049	1.23106	1.24371	1.22133	19.4303	24.5694	33.1051	35.7835	28.2221	31.7928	24.6
74	0.693908	0.534216	0.728836	0.628815	0.646443	0.571809	0.72062	0.425328	0.210169	0.586457	0.350944	0.393225	0.264459	0.520826	0.121805	0.12994	0.53557	0.172685	0.24	0.15	0.329018	112.197	94.5495	107.045	100.198	103.498	96.83	110.165	76.9663	76.0423	79.2677	76.511	77.1968	75.897	78.5	0.88285	1.46839	2.11785	1.88514	1.58856	1.79871	1.38133	24.2426	28.4829	38.8724	40.0903	32.9221	35.4428	30.35
75	0.697146	0.571547	0.737756	0.609324	0.653944	0.581809	0.725621	0.501232	0.223181	0.543565	0.38492	0.413225	0.289459	0.535826	0.170775	0.10097	0.438401	0.289854	0.25	0.195	0.304019	103.477	85.0699	99.3363	94.7764	95.665	89.5	101.83	77.9663	77.4543	79.8558	77.511	78.1968	77.397	79	0.907137	1.09751	1.97152	1.37006	1.33656	1.19971	1.47633	22.8713	30.4261	38.5123	36.0786	31.9721	34.3428	29.55
76	0.724988	0.57666	0.759915	0.654212	0.678944	0.606809	0.750621	0.508762	0.251675	0.586035	0.406426	0.438225	0.314459	0.560826	0.258716	0.130455	0.350974	0.299854	0.26	0.215	0.304019	104.707	90.0989	106.136	93.7183	98.665	91.165	106.165	80.6722	79.3364	81.7379	81.0408	80.6968	80.397	81	0.93797	1.27364	1.96933	1.83128	1.50306	1.64271	1.36633	23.1727	27.9186	36.9037	40.5933	32.1471	35.9928	28.25
78	0.766637	0.618309	0.756107	0.644722	0.696443	0.621809	0.770621	0.501985	0.286826	0.495402	0.378685	0.415725	0.329459	0.500826	0.150068	0.119233	0.349494	0.191205	0.2025	0.155	0.249019	94.7563	79.13	89.346	83.7678	86.75	81.165	92.335	81.5252	79.7774	83.8266	80.658	81.4468	79.397	83.5	0.694693	1.01	1.51692	1.60562	1.20681	1.44021	0.976332	18.8471	22.4694	28.0276	35.1441	26.1221	30.9928	22.2
79	0.727431	0.573421	0.745312	0.639609	0.671443	0.596809	0.745621	0.435539	0.199416	0.512812	0.375131	0.380725	0.279459	0.480826	0.160711	0.100648	0.535505	0.153136	0.2375	0.125	0.349019	90.3177	76.7281	88.4563	85.1579	85.165	81	89.33	77.5543	77.4543	80.2677	77.511	78.1968	77.397	79	0.534802	0.768655	1.58268	1.2531	1.03481	1.04121	1.03133	18.9524	22.0692	32.5149	33.4518	26.7471	28.6428	24.8
80	0.794478	0.600693	0.800995	0.689609	0.721444	0.626809	0.81562	0.536834	0.342639	0.635071	0.518354	0.508225	0.429459	0.585826	0.38	0.25	0.451296	0.361205	0.3725	0.315	0.429019	103.698	89.3482	101.836	91.4477	96.5825	89.835	103.33	84.2312	82.8953	85.7087	82.952	83.9468	82.397	85.5	1.08498	1.19005	1.54946	1.97774	1.45056	1.74271	1.16133	23.9426	30.2615	33.9659	42.3183	32.6221	39.2428	25.95
81	0.783113	0.634786	0.766902	0.700974	0.721444	0.666809	0.775621	0.630268	0.359205	0.679589	0.583836	0.563225	0.464459	0.650826	0.33981	0.192064	0.558722	0.439404	0.3825	0.315	0.449018	110.016	97.1788	104.857	99.2784	102.832	98.165	107.5	82.2312	81.7192	82.473	81.364	81.9468	81.897	82	0.968403	1.09273	2.03279	1.8463	1.48506	1.50671	1.46633	24.5426	25.2437	42.0375	41.0644	33.2221	33.1928	33.2
82	0.758226	0.643991	0.753378	0.710179	0.716444	0.686809	0.745621	0.457587	0.27038	0.520884	0.474047	0.430725	0.379459	0.480826	0.23084	0.131806	0.449752	0.437602	0.3125	0.285	0.339019	104.337	92.7684	99.6863	95.8787	98.1675	94.5	101.835	79.8484	78.9244	81.7379	82.2766	80.6968	81.397	80	0.92817	1.07066	1.95953	1.72186	1.42006	1.42671	1.41633	23.7715	24.5288	38.907	40.181	31.8471	32.8428	30.8
83	0.698796	0.544786	0.693948	0.588245	0.631444	0.556809	0.70562	0.374033	0.200802	0.353474	0.334589	0.315725	0.279459	0.36	0.16833	0.108268	0.221617	0.121785	0.155	0.115	0.194019	101.707	87.6081	92.2462	88.4387	92.5	88	97	77.2603	76.7483	79.5617	77.2169	77.6968	76.897	78.5	0.971887	1.09457	2.01426	1.89052	1.49281	1.54221	1.44633	28.2742	26.3748	41.4996	43.1106	34.8148	34.7783	34.8
84	0.758511	0.644276	0.725252	0.687735	0.703944	0.676809	0.730621	0.588431	0.303392	0.546908	0.444167	0.470725	0.364459	0.575826	0.240132	0.121613	0.449301	0.368953	0.295	0.245	0.344019	107.498	103.078	108.426	101.328	106.082	105	107.165	79.2603	78.7483	80.7379	80.0408	79.6968	79.897	79.5	1.2768	1.40333	2.18157	1.91253	1.69356	1.67871	1.71133	30.4881	29.7286	45.3538	45.7178	37.0721	37.5428	38.55
85	0.690894	0.605071	0.742869	0.676941	0.678944	0.651809	0.70562	0.487045	0.285862	0.564318	0.405673	0.435725	0.339459	0.530826	0.150711	0.129619	0.340395	0.289275	0.2275	0.21	0.244018	91.7278	89.0279	88.5972	86.3171	88.9175	88.67	89.165	78.7014	78.6013	81.4147	79.0699	79.4468	78.897	80	0.999926	1.30478	1.54696	1.63456	1.37156	1.59971	1.14633	28.5326	25.9193	38.6682	39.2681	33.0971	32.2928	33.85
86	0.680609	0.623197	0.760995	0.660974	0.681443	0.651809	0.71062	0.556714	0.313603	0.550131	0.41245	0.458225	0.354459	0.560826	0.211612	0.132064	0.557178	0.389147	0.3225	0.26	0.384018	101.267	89.4484	103.966	93.3186	97	91	103	81.1133	80.6013	83.4147	80.658	81.4468	80.397	82.5	0.862329	0.959689	1.95974	1.65547	1.35931	1.31521	1.40633	27.5928	23.5188	38.1778	41.6989	32.7471	32.5928	32.85
87	0.660609	0.58615	0.72963	0.669385	0.661443	0.641809	0.68062	0.410057	0.229839	0.466366	0.356637	0.365725	0.294459	0.435826	0.139939	0.10097	0.349108	0.161591	0.1875	0.13	0.244018	103.676	83.4906	99.0261	95.4769	95.4175	89	101.835	77.8484	78.9841	80.1498	77.805	78.6968	78.897	78.5	0.620543	0.897876	1.85554	1.23426	1.15206	1.04571	1.26133	19.9883	21.3636	33.8879	30.9485	26.5471	25.9428	27.1
88	0.631974	0.534786	0.678266	0.640749	0.621444	0.601809	0.640621	0.431985	0.174898	0.446366	0.329649	0.345725	0.244459	0.445826	0.110711	0.128589	0.407564	0.103136	0.1875	0.115	0.259018	114.268	91.8095	110.886	110.377	106.835	100.67	113	76.9663	76.0423	79.2677	76.511	77.1968	75.897	78.5	1.21286	1.19519	1.96354	2.12764	1.62481	1.74121	1.51133	25.7375	26.2139	39.1314	40.4054	32.8721	33.7428	31.95
89	0.661974	0.57615	0.730994	0.636656	0.651443	0.611809	0.69062	0.416292	0.208121	0.479589	0.348896	0.363225	0.274459	0.450826	0.120518	0.109168	0.417371	0.112943	0.19	0.11	0.269018	108.516	95.6789	94.7467	100.058	99.75	98.665	100.835	77.7014	76.7774	80.8266	78.4818	78.4468	77.397	79.5	0.802658	0.79985	1.88356	1.61617	1.27556	1.20271	1.35133	23.8746	21.7668	37.5494	39.4975	30.6721	30.6928	30.6
90	0.68902	0.563421	0.758041	0.635291	0.661443	0.591809	0.730621	0.465328	0.257157	0.584529	0.425884	0.433225	0.334459	0.530826	0.150968	0.120133	0.496535	0.182364	0.2375	0.15	0.324018	98.4475	87.3884	98.8658	94.2983	94.75	91	98.5	78.1424	77.6304	81.6796	79.3348	79.1968	78.397	80	1.10738	1.33023	2.02867	1.92694	1.59831	1.70321	1.49633	26.5818	23.3505	37.3916	39.5644	31.7221	31.3428	32.05
91	0.725782	0.594501	0.766392	0.6891	0.693944	0.641809	0.745621	0.489093	0.273934	0.62227	0.477601	0.465725	0.369459	0.560826	0.162384	0.190005	0.546921	0.310691	0.3025	0.25	0.354019	103.296	85.8995	103.206	95.5984	97	90.165	103.835	80.5543	79.6304	83.2677	81.3348	81.1968	80.397	82	0.975272	1.23885	2.07268	1.86143	1.53706	1.61071	1.46633	23.9263	27.2116	39.1179	38.0324	32.0721	33.1428	30.95
92	0.790385	0.693196	0.796902	0.725291	0.751444	0.716809	0.785621	0.502105	0.349838	0.614318	0.476637	0.485725	0.414459	0.555826	0.210647	0.170069	0.517242	0.242042	0.285	0.205	0.364019	105.277	92.9489	109.746	100.368	102.085	96.335	107.835	83.3782	82.4543	84.4438	82.511	83.1968	82.397	84	0.745626	0.945907	2.05768	1.67802	1.35681	1.32521	1.39133	18.6449	25.2447	36.6454	35.9532	29.1221	31.8428	26.35
93	0.71061	0.647514	0.785312	0.702338	0.711444	0.686809	0.735621	0.512647	0.36038	0.673776	0.536095	0.520725	0.449459	0.590826	0.152384	0.16052	0.556406	0.300691	0.2925	0.23	0.354019	97.6178	90.3584	91.9567	93.7271	93.415	93	93.83	82.9663	82.0423	84.4438	83.3348	83.1968	82.897	83.5	0.964477	1.19063	2.17746	1.67066	1.50081	1.42321	1.58133	19.5452	24.8529	37.4895	34.1007	28.9971	29.9428	28
94	0.780385	0.66615	0.786902	0.732338	0.741444	0.706809	0.775621	0.489635	0.302428	0.608836	0.561999	0.490725	0.439459	0.540826	0.201998	0.16142	0.469623	0.476959	0.3275	0.32	0.334018	96.0879	87.5593	100.815	93.2078	94.4175	90.5	98.335	83.9663	83.0423	85.8558	83.9229	84.1968	83.397	85	0.653811	1.04342	1.60262	1.55538	1.21381	1.41921	1.01133	20.7909	24.1324	33.1736	34.3914	28.1221	30.2428	25.95
95	0.74067	0.592342	0.724458	0.698305	0.688944	0.651809	0.725621	0.429093	0.220922	0.541306	0.431577	0.405725	0.324459	0.485826	0.140518	0.129168	0.3984	0.171913	0.21	0.15	0.269018	98.6169	84.7689	96.7555	93.1987	93.335	89	97.67	78.4073	77.8953	80.7087	78.7759	78.9468	78.397	79.5	0.610131	1.0955	1.6525	1.64709	1.25131	1.51921	0.986332	17.9039	23.2116	35.3988	35.774	28.0721	30.6928	25.4
96	0.7001	0.597229	0.717981	0.680464	0.673944	0.651809	0.69562	0.484244	0.192217	0.505613	0.430824	0.403225	0.304459	0.500826	0.121226	0.119619	0.379108	0.250047	0.2175	0.185	0.249019	96.7477	81.8889	93.1156	91.5878	90.835	86.835	94.835	77.4073	76.8953	79.7087	77.7759	77.9468	77.397	78.5	1.07026	1.01517	1.909	1.7748	1.44231	1.40621	1.48133	25.7291	28.4526	40.4713	39.8353	33.6221	34.6428	32.55
97	0.779875	0.631547	0.72957	0.714782	0.713943	0.681809	0.745621	0.515539	0.279416	0.543896	0.504047	0.460725	0.394459	0.525826	0.172448	0.170841	0.586213	0.330498	0.315	0.25	0.379018	104.907	88.2703	102.795	102.027	99.5	95.165	103.835	81.9663	81.0423	84.2677	81.511	82.1968	80.897	83.5	0.934506	1.00765	2.21354	2.07053	1.55656	1.57471	1.54133	23.61	23.019	38.5769	39.6824	31.2221	31.5428	30.85
98	0.830955	0.699673	0.763603	0.771543	0.766444	0.731809	0.780621	0.592527	0.4	0.557992	0.567059	0.530725	0.499459	0.560826	0.38	0.25	0.393805	0.459597	0.41	0.385	0.434018	99.4714	82.3328	97.7847	99.6311	94.805	91.165	98.445	86.7919	85.456	85.0605	84.6889	85.4993	85.397	85.605	1.01053	1.13321	1.94283	1.98365	1.51756	1.64171	1.39633	26.8854	26.4068	38.2682	36.0479	31.9021	30.7928	32.96
100	0.735272	0.615356	0.684967	0.670179	0.676443	0.656809	0.69562	0.444033	0.228874	0.514318	0.355673	0.385725	0.284459	0.485826	0.13084	0.11949	0.242583	0.357088	0.2125	0.24	0.184019	99.8666	79.43	93.4456	91.9178	91.165	85.33	97	79.4073	79.3072	81.2968	79.7759	79.9468	79.897	80	0.885784	0.952324	1.81808	1.54904	1.30131	1.25921	1.34633	21.6009	21.2909	33.478	31.7185	27.0221	26.1928	27.8
101	0.68515	0.565384	0.685122	0.607224	0.63572	0.580811	0.689592	0.419137	0.156738	0.418427	0.318543	0.328211	0.223514	0.433309	0.129682	0.108589	0.290138	0.141591	0.1675	0.125	0.211262	99.0975	82.2097	93.1856	98.4972	93.2475	90.83	95.665	77.6108	77.8402	79.657	77.7241	78.208	77.9837	78.4652	0.899372	0.967364	1.78776	1.42726	1.27044	1.17646	1.36317	25.3763	23.4994	39.6231	37.1263	31.4063	29.4686	33.55
102	0.727309	0.579132	0.715917	0.700523	0.68072	0.640811	0.719592	0.455914	0.235443	0.448216	0.383272	0.380711	0.303514	0.458309	0.276529	0.128782	0.193419	0.18127	0.195	0.155	0.236262	114.027	98.4082	106.337	104.558	105.832	101.5	110.165	78.1697	77.9872	79.804	77.8711	78.458	77.9837	78.9652	1.22744	1.25691	1.91769	1.73771	1.53494	1.50546	1.56317	30.5861	29.608	40.7881	41.9429	35.7313	35.8186	35.85
103	0.764071	0.63294	0.735632	0.720238	0.71322	0.680811	0.744592	0.468926	0.248455	0.461228	0.424236	0.400711	0.333514	0.468309	0.141483	0.178847	0.389623	0.280047	0.2475	0.23	0.266262	98.0767	88.5298	94.437	95.9565	94.25	93	95.5	78.9048	78.7223	81.363	79.842	79.708	79.4837	79.9652	0.820771	0.981776	1.89078	1.66842	1.34044	1.35146	1.32817	22.3898	24.9509	34.1086	35.3758	29.2063	30.9186	27.7
104	0.772197	0.612656	0.726711	0.711317	0.70572	0.660811	0.749592	0.513986	0.307491	0.562192	0.539176	0.480711	0.423514	0.538309	0.201161	0.160584	0.351875	0.46638	0.295	0.315	0.276262	92.2175	77.6095	92.3851	84.7779	86.7475	80.83	92.665	84.2585	82.4283	83.8332	82.3122	83.208	81.9837	84.4652	0.674714	0.804347	1.73922	1.67647	1.22369	1.29296	1.15317	18.2879	20.6243	37.029	33.1839	27.2813	26.6186	28.15
105	0.790832	0.665384	0.768076	0.718589	0.73572	0.690811	0.779592	0.533655	0.25728	0.546921	0.474989	0.453211	0.353514	0.553309	0.288523	0.111549	0.429494	0.300433	0.2825	0.205	0.361262	103.567	86.93	99.4258	98.4072	97.0825	92.665	101.5	80.7287	80.1342	81.5391	80.43	80.708	80.4837	80.9652	0.91913	0.91062	1.6259	1.50811	1.24094	1.22246	1.25817	24.3546	23.3204	34.7814	34.8688	29.3313	28.9186	29.95
106	0.767594	0.630781	0.744837	0.689668	0.70822	0.655811	0.759592	0.545161	0.296738	0.565415	0.465531	0.468211	0.368514	0.568309	0.219167	0.198075	0.350395	0.182364	0.2375	0.19	0.286262	102.466	83.5495	94.0163	89.9579	92.4975	86.33	98.665	81.8757	80.8693	83.51	81.5771	81.958	80.9837	82.9652	0.743236	0.860761	1.75821	1.60355	1.24144	1.26346	1.21817	24.6217	22.7449	34.3182	36.5403	29.5563	29.7186	29.6
107	0.733276	0.562371	0.727566	0.649668	0.66822	0.590811	0.744592	0.523324	0.191045	0.50165	0.366826	0.395711	0.253514	0.538309	0.169167	0.109104	0.339366	0.132363	0.1875	0.12	0.256262	117.697	99.548	107.477	104.938	107.415	102	112.83	78.1697	77.9872	79.804	77.8711	78.458	77.9837	78.9652	1.05862	1.2543	2.0791	1.76373	1.53894	1.52346	1.55317	26.4961	31.6976	42.035	42.7965	35.7563	38.4186	33.3
108	0.724071	0.587258	0.741089	0.640463	0.67322	0.600811	0.744592	0.470221	0.235774	0.560355	0.446495	0.428211	0.328514	0.528309	0.13084	0.129233	0.340009	0.249919	0.2125	0.19	0.236262	102.097	87.2302	97.1954	94.1478	95.1675	90.665	99.67	79.0518	79.2812	81.51	79.989	79.958	79.9837	79.9652	0.798748	0.783633	1.91279	1.76858	1.31594	1.28246	1.34817	19.9749	19.053	31.6375	33.8597	26.1313	26.7186	25.75
109	0.758104	0.649702	0.76944	0.725635	0.72572	0.690811	0.759592	0.46495	0.237491	0.520144	0.42026	0.410711	0.318514	0.503309	0.151033	0.12994	0.438143	0.240884	0.24	0.185	0.296262	93.5187	85.4993	93.4355	96.2165	92.1675	91.835	92.5	80.7287	79.7223	81.951	80.43	80.708	79.9837	81.4652	1.08331	1.04673	1.94418	1.76254	1.45919	1.39896	1.51817	24.7626	23.7121	32.549	33.8723	28.724	28.8541	28.8
110	0.692137	0.566688	0.754613	0.699443	0.67822	0.630811	0.724592	0.493655	0.238244	0.492945	0.428001	0.413211	0.323514	0.503309	0.198266	0.118718	0.280781	0.132235	0.1825	0.125	0.241262	96.1387	91.6682	101.117	98.0766	96.75	95.67	97.83	78.1988	78.0163	81.4809	79.136	79.208	78.4837	79.9652	1.12625	1.26634	2.04766	1.87649	1.57919	1.60396	1.55317	28.3714	27.2248	37.3375	34.3913	31.8313	30.0186	33.85
111	0.63509	0.560782	0.703248	0.653761	0.63822	0.615811	0.659592	0.386245	0.186738	0.434451	0.425411	0.358211	0.308514	0.408309	0.139038	0.108203	0.114384	0.248374	0.1525	0.18	0.126262	89.6671	79.8695	90.3363	86.7871	86.665	83.665	89.665	78.1988	78.8402	80.657	79.136	79.208	79.4837	78.9652	0.986799	0.799418	2.10634	1.67319	1.39144	1.14846	1.63317	30.8264	23.725	40.8038	37.9699	33.3313	28.9186	37.95
112	0.734295	0.665669	0.762679	0.730238	0.72322	0.710811	0.734592	0.485281	0.306738	0.589391	0.531435	0.478211	0.418514	0.538309	0.218974	0.149168	0.330717	0.221141	0.23	0.185	0.276262	102.738	89.1488	104.175	99.6076	98.9175	94.335	103.5	81.6108	81.8402	83.2451	82.136	82.208	82.4837	81.9652	1.00895	1.0885	1.83679	1.87751	1.45294	1.54646	1.35817	27.4616	23.6185	36.3154	39.8296	31.8063	31.6686	32.15
113	0.710263	0.562086	0.732963	0.717569	0.68072	0.640811	0.719592	0.432268	0.246738	0.508427	0.485411	0.418211	0.368514	0.468309	0.170904	0.120584	0.399559	0.328954	0.255	0.225	0.286262	90.9169	81.6284	94.1166	92.338	89.75	87.5	92	79.4638	78.4574	81.51	80.4009	79.958	79.4837	80.4652	1.07423	1.13892	1.95712	1.97747	1.53694	1.61446	1.45817	24.0667	22.5831	37.5832	35.5921	29.9563	28.4186	31.7
114	0.653726	0.551006	0.744613	0.723536	0.66822	0.645811	0.689592	0.390763	0.184268	0.431981	0.485833	0.373211	0.343514	0.403309	0.110904	0.11904	0.23239	0.317667	0.195	0.22	0.171262	95.1078	79.4891	92.9956	93.7476	90.335	86.835	93.835	78.1988	78.0163	81.0689	79.5479	79.208	78.9837	79.4652	1.04636	1.13362	2.05033	1.71844	1.48719	1.41496	1.55817	22.9078	22.7162	35.1322	35.669	29.1063	29.2686	29.15
115	0.707819	0.588053	0.753248	0.703761	0.68822	0.645811	0.729592	0.362057	0.204479	0.431228	0.48508	0.370711	0.358514	0.383309	0.131161	0.110069	0.242904	0.415865	0.225	0.265	0.186262	95.3584	84.2993	97.8058	96.5364	93.5	90.835	96.165	81.8757	80.8693	83.0981	81.989	81.958	81.4837	82.4652	0.712028	0.865328	1.76002	1.84037	1.29444	1.43946	1.14817	20.1685	23.4038	37.8984	38.1543	29.9063	31.4686	28.55
116	0.693786	0.539927	0.716487	0.672682	0.65572	0.600811	0.709592	0.441727	0.20728	0.482945	0.480893	0.403211	0.343514	0.463309	0.140454	0.0998761	0.359366	0.230305	0.2075	0.165	0.251262	99.9673	85.6101	99.6258	93.7968	94.75	89.5	100	78.3459	78.1634	81.2159	80.1069	79.458	79.4837	79.4652	0.732008	0.97887	1.73047	1.5714	1.25319	1.33196	1.17317	24.9905	19.125	35.4734	35.3361	28.7313	26.0686	31.6
117	0.728958	0.529642	0.757341	0.616939	0.65822	0.540811	0.774592	0.505492	0.278033	0.574662	0.544658	0.475711	0.408514	0.543309	0.280389	0.161871	0.460331	0.477409	0.345	0.32	0.371262	86.5278	74.1996	94.5455	89.7272	86.25	82	90.5	87.0227	85.1925	87.4212	87.1956	86.208	85.6584	86.4652	0.798752	0.805652	1.84675	1.8616	1.32819	1.37696	1.27817	19.598	20.5299	33.7886	32.8086	26.6813	26.6686	26.9
118	0.650625	0.542224	0.696055	0.649977	0.63472	0.598811	0.669592	0.423684	0.196226	0.499843	0.439091	0.389711	0.311514	0.468309	0.192265	0.132202	0.196839	0.389	0.215	0.25	0.171262	91.1071	84.6076	90.0056	92.2707	89.4977	89.4955	89.5	77.5437	76.1255	79.59	79.1169	78.094	77.7557	78.4652	1.025	1.03245	1.70425	1.94805	1.42744	1.58046	1.27317	26.1667	25.919	33.7284	37.796	30.9025	32.6111	29.4
119	0.737309	0.617543	0.737281	0.670748	0.69072	0.640811	0.739592	0.521185	0.321678	0.590355	0.399626	0.458211	0.343514	0.573309	0.249296	0.218461	0.370781	0.251463	0.2725	0.235	0.311262	90.0166	75.9102	93.9763	84.0969	86	79.5	92.5	83.4346	82.8402	84.657	81.9002	83.208	81.9837	84.4652	0.826349	0.795824	1.78629	1.51329	1.23044	1.13146	1.32817	22.7187	22.2463	35.7296	35.0305	28.9313	28.4186	29.65
120	0.703786	0.601066	0.720804	0.637224	0.66572	0.615811	0.714592	0.50495	0.326407	0.53918	0.432308	0.450711	0.373514	0.528309	0.160068	0.138975	0.408208	0.14275	0.2125	0.14	0.286262	98.2176	79.5592	93.5748	86.9783	89.5825	82.665	96.5	80.8757	80.2812	82.0981	80.5771	80.958	80.4837	81.4652	0.974334	0.933903	2.04435	1.64917	1.40044	1.24146	1.55817	26.5788	25.039	42.2301	39.6772	33.3813	31.5686	35.4
121	0.689183	0.620557	0.706202	0.616939	0.65822	0.620811	0.694592	0.48742	0.225021	0.570566	0.379837	0.415711	0.278514	0.553309	0.228845	0.100584	0.360073	0.250498	0.235	0.175	0.296262	98.7477	83.8889	98.1553	90.5481	92.835	86.835	98.835	80.4638	79.4574	82.9219	80.989	80.958	79.9837	81.9652	1.399	1.17529	2.28189	1.83057	1.67169	1.40396	1.93817	30.8447	26.6482	41.5523	42.6509	35.424	34.0541	37
122	0.703786	0.572655	0.732169	0.654271	0.66572	0.605811	0.724592	0.541607	0.230292	0.547885	0.41306	0.433211	0.298514	0.568309	0.21981	0.13052	0.409494	0.290176	0.2625	0.21	0.316262	106.167	88.519	103.796	95.1782	98.415	91.165	105.665	80.4638	79.8693	82.0981	81.4009	80.958	80.9837	80.9652	1.18059	1.04109	2.04146	1.70462	1.49194	1.31446	1.66817	27.8432	25.2921	42.9888	43.301	34.8563	33.8686	36.05
123	0.68515	0.548338	0.702169	0.607224	0.63572	0.565811	0.704592	0.468926	0.220503	0.52412	0.389296	0.400711	0.288514	0.513309	0.179939	0.110133	0.418336	0.201591	0.2275	0.155	0.301262	98.8275	83.9687	100.257	89.6172	93.1675	86.17	100.165	81.1697	80.5753	83.2159	80.8711	81.458	80.4837	82.4652	0.877049	0.967056	2.02411	1.55353	1.35544	1.22146	1.48817	22.5294	21.2705	38.7987	36.5266	29.7813	28.2186	31.55
124	0.710832	0.596749	0.727851	0.587449	0.65572	0.575811	0.734592	0.407209	0.200714	0.553247	0.271674	0.358211	0.208514	0.508309	0.159746	0.119168	0.398143	0.122943	0.2	0.12	0.281262	92.7181	83.9387	91.3658	87.3074	88.8325	86	91.665	80.9644	77.8984	81.363	78.6062	79.708	76.9837	82.4652	0.701217	0.950831	1.71619	1.46851	1.20919	1.24896	1.16817	21.3294	22.767	35.0707	35.1581	28.5813	29.2686	28.1
125	0.704356	0.527768	0.749785	0.580972	0.64072	0.520811	0.759592	0.497209	0.26975	0.601319	0.424567	0.448211	0.328514	0.568309	0.221097	0.151292	0.576406	0.301205	0.3125	0.225	0.401262	95.1769	86.6483	97.6167	87.2281	91.6675	86.835	96.5	83.7287	82.3104	85.363	83.43	83.708	82.4837	84.9652	0.954351	1.05151	1.89227	1.81961	1.42944	1.47946	1.37817	23.0522	24.1528	39.0406	42.7795	32.2563	34.4186	30.3
126	0.662706	0.54294	0.725182	0.562052	0.62322	0.530811	0.714592	0.390432	0.162973	0.480566	0.268873	0.325711	0.193514	0.458309	0.131226	0.119876	0.467049	0.191849	0.2275	0.155	0.301262	96.477	87.6901	98.666	92.837	93.9175	90.5	97.335	77.7287	76.3104	79.7749	77.0181	77.708	75.9837	79.4652	0.816903	0.985613	1.65576	1.33048	1.19719	1.16496	1.22817	23.7269	26.6251	35.5019	34.9713	30.2063	31.2686	29.35
127	0.699183	0.579417	0.761659	0.632621	0.66822	0.590811	0.744592	0.54236	0.217069	0.569602	0.413814	0.435711	0.288514	0.583309	0.180325	0.130005	0.506406	0.153264	0.2425	0.14	0.346262	96.3071	84.4881	93.9366	81.2682	89	82.335	95.665	79.0518	78.8693	82.7458	79.1651	79.958	78.4837	81.4652	0.846937	0.925936	1.94997	1.57791	1.32519	1.23096	1.41817	24.2721	23.0693	37.5077	37.876	30.6813	30.3186	31.25
128	0.800547	0.680782	0.817566	0.733986	0.75822	0.700811	0.814592	0.51248	0.285021	0.61659	0.488754	0.475711	0.373514	0.578309	0.298974	0.131742	0.566599	0.242685	0.31	0.185	0.436262	97.3183	86.0085	93.4355	91.9077	92.1675	89.335	95	82.5816	80.3395	84.2159	82.695	82.458	80.9837	83.9652	1.05791	0.989964	1.97933	1.73055	1.43944	1.33446	1.54317	22.0957	24.7529	37.6346	39.9129	31.099	33.3041	29.1
129	0.780832	0.615609	0.780805	0.725635	0.72572	0.660811	0.789592	0.562691	0.314268	0.610897	0.524989	0.503211	0.408514	0.598309	0.358395	0.161935	0.596792	0.272878	0.3475	0.215	0.481262	103.357	88.9998	100.736	95.9174	97.2525	92.335	102.17	83.7287	82.3104	85.363	83.43	83.708	82.4837	84.9652	0.90625	1.03698	1.91572	1.5288	1.34694	1.26946	1.42317	22.4854	24.9903	38.3613	36.9881	30.7063	31.2186	30.4
130	0.703786	0.606749	0.732169	0.620178	0.66572	0.605811	0.724592	0.391185	0.18469	0.467343	0.269626	0.328211	0.208514	0.448309	0.168781	0.100391	0.319494	0.10275	0.1725	0.1	0.246262	97.5381	84.9591	90.6155	86.5572	89.9175	85.835	94	77.4638	77.2812	79.51	77.5771	77.958	77.4837	78.4652	1.0086	1.19107	1.93551	1.52658	1.41544	1.35146	1.47817	30.112	30.5945	41.9431	41.0755	35.9313	35.7686	36.3
131	0.742197	0.59402	0.736487	0.630178	0.67572	0.595811	0.754592	0.501516	0.336949	0.66153	0.442849	0.485711	0.373514	0.598309	0.181226	0.169876	0.565762	0.193136	0.2775	0.18	0.376262	97.9774	86.1584	93.8362	89.0179	91.7475	87.665	95.83	82.2876	80.4574	83.9219	81.1651	81.958	79.9837	83.9652	0.943098	0.995129	1.94156	1.59096	1.36769	1.27096	1.46317	23.8884	24.2586	35.7758	39.4024	30.8313	32.6186	29.25
132	0.743786	0.658113	0.760804	0.660178	0.70572	0.655811	0.754592	0.554408	0.368877	0.518757	0.460801	0.475711	0.413514	0.538309	0.337365	0.170133	0.38091	0.261591	0.2875	0.215	0.361262	96.7572	85.9488	89.5762	87.0377	89.83	86.83	92.83	83.5525	81.3104	83.951	82.0181	82.708	80.9837	84.4652	1.1834	1.13526	1.86264	1.81145	1.49819	1.49196	1.50317	24.8367	23.4092	35.0387	38.4406	30.4313	31.3186	29.75
133	0.738164	0.601351	0.692678	0.580687	0.65322	0.575811	0.729592	0.514408	0.286949	0.513698	0.42779	0.435711	0.348514	0.523309	0.208909	0.139104	0.408336	0.11365	0.2175	0.125	0.311262	104.537	94.2297	101.406	95.8278	99	95.165	102.835	81.6995	79.4574	82.51	80.1651	80.958	78.9837	82.9652	0.907607	1.01467	1.90057	1.6749	1.37444	1.35946	1.38817	21.3303	23.2735	37.5434	39.8779	30.5063	32.4186	28.8
134	0.702481	0.548623	0.668361	0.573416	0.62322	0.545811	0.699592	0.464077	0.173726	0.407463	0.307578	0.338211	0.223514	0.453309	0.148974	0.118139	0.260717	0.112171	0.16	0.115	0.206262	93.4878	79.389	86.0561	88.0772	86.7525	84.17	89.335	78.4346	76.6044	80.0689	77.7241	78.208	76.4837	79.9652	0.712998	0.913079	1.59038	1.48029	1.17419	1.25396	1.09317	22.3966	24.2274	35.6322	36.169	29.6063	30.6686	28.75
135	0.746799	0.570212	0.724043	0.651827	0.67322	0.595811	0.749592	0.478926	0.209539	0.53412	0.42026	0.410711	0.298514	0.523309	0.18833	0.100584	0.25136	0.16127	0.175	0.13	0.221262	92.6565	82.099	89.526	85.7185	87.5	84.165	90.835	79.5816	78.1634	80.804	79.283	79.458	78.4837	80.4652	0.774943	0.981078	1.85596	1.73377	1.33644	1.41346	1.25817	20.3975	24.4192	34.869	38.4394	29.5313	32.9186	26.35
136	0.773561	0.585609	0.745122	0.678589	0.69572	0.615811	0.774592	0.537631	0.233304	0.529933	0.471977	0.443211	0.338514	0.548309	0.21981	0.111034	0.341296	0.37786	0.2625	0.245	0.281262	88.3274	75.9993	88.2366	84.4367	84.25	80.335	88.165	82.1697	81.1634	84.2159	82.283	82.458	81.4837	83.4652	0.780226	0.95554	1.89977	1.75721	1.34819	1.40196	1.29317	20.925	22.5311	36.0707	38.7984	29.5813	31.5186	27.85
137	0.761687	0.539642	0.727566	0.643986	0.66822	0.565811	0.769592	0.510221	0.240834	0.614331	0.507459	0.468211	0.358514	0.578309	0.22936	0.101099	0.389816	0.299725	0.255	0.2	0.311262	97.9276	84.3303	101.386	99.3564	95.75	92	99.5	82.5816	80.3395	84.2159	82.695	82.458	80.9837	83.9652	0.935829	0.965845	2.15995	1.78513	1.46169	1.34396	1.57817	24.6508	26.4817	42.0436	42.749	33.9813	35.1186	33.05
138	0.771972	0.538563	0.732169	0.620178	0.66572	0.545811	0.784592	0.537631	0.233304	0.557885	0.444025	0.443211	0.318514	0.568309	0.21891	0.100391	0.437821	0.152878	0.2275	0.125	0.331262	88.6769	75.3304	84.5357	85.7969	83.585	81	86.17	80.7287	79.3104	82.7749	80.0181	80.708	78.9837	82.4652	0.788644	1.0955	1.80912	1.62749	1.33019	1.42596	1.23317	20.6562	25.9701	37.3749	38.024	30.5063	33.1686	28.05
139	0.730263	0.610497	0.787056	0.675065	0.70072	0.630811	0.769592	0.579348	0.282009	0.543698	0.45779	0.465711	0.353514	0.578309	0.229038	0.188461	0.418722	0.133779	0.2425	0.16	0.326262	97.4978	88.4677	96.3963	89.2982	92.915	89	96.83	83.8465	82.0163	84.657	82.3122	83.208	81.4837	84.9652	0.926629	1.15368	2.11772	1.76272	1.49019	1.47096	1.50817	21.9641	28.9071	40.3119	41.242	33.1063	36.6186	29.8
140	0.720038	0.515039	0.731374	0.63643	0.65072	0.550811	0.749592	0.436667	0.195232	0.477885	0.34306	0.363211	0.253514	0.473309	0.178137	0.0996188	0.231425	0.121849	0.1575	0.11	0.206262	99.2562	88.9494	93.8459	89.2784	92.8325	89.33	96.335	77.7578	77.1634	80.6279	78.283	78.458	77.4837	79.4652	0.725746	1.22853	1.81227	1.5822	1.33719	1.49996	1.17317	20.5975	26.136	35.4622	36.7294	29.7313	32.7686	26.9
141	0.776799	0.617258	0.765407	0.653416	0.70322	0.615811	0.789592	0.549137	0.27975	0.597343	0.406614	0.458211	0.318514	0.598309	0.238845	0.130069	0.496728	0.114358	0.245	0.12	0.371262	85.0476	74.2393	90.2764	83.4367	83.25	78.835	87.665	82.9936	81.5753	83.804	81.4592	82.458	80.9837	83.9652	0.804693	1.07137	1.83068	1.46302	1.29244	1.28546	1.29817	22.4564	27.0962	37.7707	37.8019	31.2813	33.3686	29.4
142	0.722991	0.557768	0.728646	0.673476	0.67072	0.605811	0.734592	0.438173	0.18975	0.500355	0.344566	0.368211	0.248514	0.488309	0.180068	0.129747	0.496406	0.123779	0.2325	0.125	0.341262	95.738	86.5787	93.2458	89.9474	91.3775	88.67	94.085	78.7287	77.3104	80.7749	78.0181	78.708	76.9837	80.4652	0.782674	1.13246	1.69308	1.51255	1.28019	1.39596	1.16317	22.9483	27.1386	35.2851	40.6532	31.5063	35.7686	27.45
143	0.693276	0.516688	0.727341	0.575575	0.62822	0.515811	0.739592	0.406667	0.151256	0.503789	0.271132	0.333211	0.183514	0.483309	0.218073	0.11904	0.281103	0.161784	0.195	0.14	0.251262	100.057	86.2089	95.4066	90.3375	93.0025	88.17	97.835	77.4638	76.4574	80.3338	77.5771	77.958	76.4837	79.4652	0.908361	1.3451	2.13798	2.04331	1.60869	1.80296	1.41317	25.4054	32.1237	41.2252	44.5709	35.8313	40.3186	31.55
144	0.685435	0.514529	0.696771	0.596145	0.62322	0.535811	0.709592	0.407209	0.165774	0.497343	0.362519	0.358211	0.248514	0.468309	0.188974	0.0996831	0.378658	0.132685	0.2	0.115	0.286262	99.447	86.1081	90.997	93.778	92.5825	90.5	94.665	78.8757	77.8693	80.9219	78.1651	78.958	77.4837	80.4652	0.705197	1.03682	1.96784	1.7009	1.35269	1.42096	1.28317	20.6065	26.7069	40.5273	39.8844	31.9313	34.3686	29.7
145	0.698673	0.516404	0.692963	0.654841	0.64072	0.575811	0.704592	0.458926	0.238455	0.44424	0.421224	0.390711	0.328514	0.453309	0.239682	0.140648	0.380652	0.349018	0.2775	0.245	0.311262	109.018	93.1483	99.557	97.2769	99.75	95.17	104.33	82.4346	81.0163	83.657	81.7241	82.208	80.9837	83.4652	0.894947	1.26564	1.98147	1.73269	1.46869	1.56296	1.37317	23.2949	27.1482	37.3732	38.8089	31.6563	34.0186	29.5
146	0.699243	0.505609	0.653758	0.604271	0.61572	0.540811	0.689592	0.455372	0.255865	0.384781	0.326825	0.355711	0.288514	0.423309	0.159489	0.109168	0.3784	0.112943	0.19	0.11	0.271262	98.0275	80.8889	86.7961	93.6275	89.835	87.835	91.835	78.4638	77.8693	81.3338	78.1651	78.958	77.4837	80.4652	0.709118	1.1998	1.7406	1.64923	1.32469	1.54496	1.10317	24.4	28.5342	40.6131	43.6779	34.3063	37.5186	31.3
147	0.723561	0.535609	0.712169	0.611542	0.64572	0.550811	0.739592	0.413986	0.242431	0.50412	0.362308	0.380711	0.293514	0.468309	0.169424	0.0996188	0.388336	0.132621	0.1975	0.115	0.281262	101.33	83.4235	97.1047	86.0322	91.9725	83.83	100.115	78.6416	78.0472	81.1863	79.1669	79.2605	78.4837	80.0702	0.665909	1.31454	1.89003	1.82727	1.42444	1.72946	1.11817	22.6376	31.1536	38.6934	40.9605	33.3613	38.1686	28.76
148	0.740892	0.575669	0.638586	0.577734	0.63322	0.565811	0.699592	0.42989	0.230383	0.380263	0.322308	0.340711	0.273514	0.408309	0.15936	0.118782	0.271103	0.190755	0.185	0.155	0.216262	102.577	89.7395	92.3562	91.3375	94.0025	90.835	97.17	80.8465	78.6044	81.2451	80.136	80.208	78.9837	81.4652	0.696188	1.10541	1.69465	1.6385	1.28369	1.48296	1.08317	22.0026	27.9344	39.6201	41.1681	32.6813	36.0186	29.55
149	0.746005	0.586464	0.672109	0.628304	0.65822	0.600811	0.714592	0.470221	0.291678	0.483487	0.467459	0.428211	0.383514	0.473309	0.198781	0.148461	0.339752	0.123007	0.2025	0.135	0.271262	98.6179	82.9993	90.1755	93.2073	91.25	88.5	94	82.6995	81.6932	82.2742	81.1651	81.958	81.4837	82.4652	0.708748	0.950657	1.64667	1.59768	1.22594	1.35246	1.09817	18.7056	22.6712	35.031	36.0173	28.1063	30.3186	26.1
150	0.712766	0.507768	0.633188	0.629158	0.62072	0.560811	0.679592	0.460974	0.226527	0.50918	0.486164	0.420711	0.353514	0.488309	0.130261	0.109168	0.290717	0.229854	0.19	0.17	0.211262	92.9475	76.5689	89.5662	91.5873	87.6675	84.335	91	82.6995	81.2812	82.2742	81.5771	81.958	81.4837	82.4652	0.646504	0.714495	1.78256	1.54919	1.17319	1.13696	1.20817	19.2578	20.5831	35.19	36.7942	27.9563	29.2686	26.85
151	0.709501	0.512162	0.658004	0.618932	0.62465	0.564563	0.685657	0.4075	0.205908	0.465069	0.334349	0.353206	0.274731	0.433309	0.139295	0.147431	0.18284	0.180433	0.1625	0.165	0.160701	101.398	84.5099	92.9553	94.4672	93.3325	89.665	97	77.5883	76.9096	79.7629	77.7057	77.9916	77.4186	78.5348	0.829348	1.44115	1.8392	1.70422	1.45348	1.65653	1.25625	23.1508	30.0368	36.079	39.482	32.1871	35.9359	28.25
152	0.742739	0.556764	0.674196	0.674899	0.66215	0.624563	0.700657	0.501476	0.31386	0.489165	0.428325	0.433206	0.384731	0.483309	0.307687	0.169683	0.390202	0.212428	0.27	0.19	0.350701	90.3075	81.2698	89.4568	96.2959	89.3325	90	88.665	83.089	81.1745	82.3801	80.3229	81.7416	80.4186	83.0348	0.798515	1.07459	1.80837	1.46645	1.28698	1.24353	1.33625	23.6744	25.0549	38.007	39.6123	31.5871	32.0859	30.9
153	0.768991	0.548923	0.620898	0.689787	0.65715	0.634563	0.680656	0.530181	0.293649	0.427026	0.49197	0.435706	0.414731	0.458309	0.268974	0.179683	0.390459	0.280884	0.28	0.23	0.330701	91.127	80.5694	88.5056	85.458	86.415	83.33	89.5	84.1181	82.6155	84.2331	82.9997	83.4916	82.9186	84.0348	0.618852	0.918047	1.54615	1.34787	1.10773	1.14003	1.08125	22.6455	27.0034	38.4387	36.561	31.1621	31.4359	30.7
154	0.79166	0.622731	0.723117	0.701091	0.70965	0.669563	0.750656	0.556416	0.291932	0.495189	0.469289	0.453207	0.389731	0.518309	0.189682	0.149104	0.262454	0.30876	0.2275	0.23	0.225701	102.097	99.1387	103.777	100.988	101.5	101	102	83.4122	81.9096	83.939	82.7057	82.9916	82.4186	83.5348	0.827166	0.955745	1.88105	1.59196	1.31398	1.22753	1.40625	23.5429	25.5414	37.2575	38.8067	31.2871	32.0359	30.35
155	0.642904	0.610348	0.705051	0.660297	0.65465	0.664563	0.645656	0.486536	0.305908	0.544105	0.476277	0.453207	0.404731	0.503309	0.259167	0.199104	0.439108	0.212621	0.2775	0.205	0.350701	95.9875	92.7785	101.216	98.6778	97.165	96.665	97.665	82.8532	82.5864	83.3801	82.1467	82.7416	82.9186	82.5348	1.225	1.24736	2.10827	1.91329	1.62348	1.53153	1.72125	28.4844	29.4717	38.1542	41.8381	34.4871	35.7359	33.05
156	0.618362	0.483526	0.635051	0.601661	0.58465	0.554563	0.615657	0.499547	0.290968	0.522177	0.580133	0.473206	0.459731	0.488309	0.210325	0.130777	0.468207	0.280691	0.2725	0.205	0.340701	91.2384	78.6594	94.4457	91.6565	89	85.335	92.665	80.0294	79.7626	82.2039	80.9706	80.7416	80.9186	80.5348	0.777212	1.1386	1.99621	1.6829	1.39873	1.40703	1.39625	26.0045	28.7332	40.0561	42.0547	34.2121	35.4859	32.75
157	0.658646	0.478353	0.663972	0.647628	0.61215	0.569563	0.655656	0.514065	0.333438	0.585611	0.559711	0.498206	0.464731	0.533309	0.329231	0.171742	0.431231	0.467795	0.35	0.32	0.380701	96.7383	85.93	103.745	97.9163	96.0825	92	100.165	85.1472	84.8804	86.498	84.4407	85.2416	84.9186	85.5348	0.804343	0.729284	1.88024	1.59005	1.25098	1.07153	1.43625	22.0269	22.3962	32.9326	35.4929	28.2121	28.6859	27.55
158	0.713534	0.538923	0.701813	0.63433	0.64715	0.584563	0.710657	0.515241	0.299673	0.516906	0.491006	0.455707	0.409731	0.503309	0.221548	0.18097	0.498915	0.418567	0.33	0.3	0.360701	88.6774	79.389	93.1462	85.7974	86.7525	82.67	90.835	84.5883	83.9096	86.3509	85.1176	84.9916	84.9186	85.0348	0.757503	0.760047	1.71783	1.74355	1.24473	1.24403	1.25125	23.6768	24.0236	36.6948	38.6933	30.7721	30.9859	30.37
159	0.678361	0.55489	0.695051	0.650297	0.64465	0.614563	0.675656	0.483735	0.289131	0.457448	0.452512	0.420706	0.389731	0.453309	0.278588	0.218525	0.380588	0.222299	0.275	0.22	0.330701	104.488	92.4103	104.655	102.117	100.918	97.5	104.335	82.1181	81.0275	82.2331	80.5878	81.4916	80.9186	82.0348	1.33535	1.33349	2.31769	2.0974	1.77098	1.65653	1.89125	31.7462	31.4302	43.5958	44.9764	37.1871	37.3859	38.8
160	0.663759	0.568698	0.697495	0.618648	0.63715	0.604563	0.670656	0.426536	0.20398	0.477117	0.465193	0.393207	0.349731	0.438309	0.169488	0.138654	0.271489	0.220369	0.2	0.18	0.220701	95.6178	82.5297	96.7961	90.7164	91.415	86.5	96.33	78.5883	77.9096	80.3509	79.1176	78.9916	78.9186	79.0348	1.20423	1.42252	2.17557	1.8496	1.66298	1.60053	1.73125	28.0569	28.8757	38.9626	42.2533	34.5371	35.5359	33.35
161	0.629441	0.50597	0.674541	0.578647	0.59715	0.544563	0.650656	0.447711	0.211179	0.449376	0.37456	0.370706	0.299731	0.443309	0.159617	0.11904	0.329816	0.171527	0.195	0.145	0.245701	87.1367	79.8696	88.5657	78.4279	83.5	79.165	87.835	78.4413	77.7626	80.2039	78.5586	78.7416	78.4186	79.0348	0.85851	1.11368	1.7748	1.59194	1.33473	1.35403	1.32125	22.5921	26.7815	38.4415	35.8334	30.9121	30.7859	30.85
162	0.712964	0.623586	0.712607	0.639442	0.67215	0.644563	0.700657	0.480512	0.264944	0.573021	0.414349	0.433206	0.339731	0.528309	0.180261	0.159168	0.292004	0.328567	0.24	0.245	0.235701	92.3472	81.0298	95.2962	84.6568	88.3325	82.5	94.165	82.7062	82.0275	82.8211	82.4116	82.4916	82.9186	82.0348	0.66394	0.932864	1.83891	1.54321	1.24473	1.21903	1.27625	20.3574	24.94	37.6673	40.2839	30.8121	33.1859	28.25
163	0.697342	0.539778	0.645846	0.555634	0.60965	0.544563	0.675656	0.444488	0.221932	0.495069	0.371337	0.383207	0.299731	0.468309	0.149038	0.127946	0.18284	0.190176	0.1625	0.16	0.165701	92.7161	77.5989	89.0764	78.9386	84.5825	77.665	91.5	81.4122	79.0857	81.939	81.5295	80.9916	80.4186	81.5348	0.618415	0.794876	1.57874	1.5819	1.14348	1.21153	1.08125	18.3019	20.5251	30.6683	33.4533	25.7371	27.1359	24.15
164	0.725693	0.585175	0.713972	0.62376	0.66215	0.604563	0.720657	0.475782	0.302143	0.582268	0.402632	0.440707	0.354731	0.528309	0.160325	0.119747	0.408465	0.201463	0.2225	0.16	0.285701	108.377	96.0487	105.755	99.159	102.335	97.5	107.17	82.1181	80.6155	82.2331	80.9997	81.4916	80.9186	82.0348	0.86784	0.886345	2.0263	1.64144	1.35548	1.17553	1.54125	22.5359	22.2311	40.5762	38.3053	30.9121	28.9359	32.7
165	0.675978	0.484321	0.64721	0.591091	0.59965	0.534563	0.665656	0.437289	0.200757	0.543774	0.441006	0.405707	0.324731	0.488309	0.247816	0.109812	0.271875	0.230498	0.215	0.17	0.260701	95.3762	78.7393	95.5362	87.6782	89.3325	82.665	96	84.6757	82.7612	85.2026	86.3269	86.2416	85.9186	80.5348	0.787282	1.00777	1.83567	1.5152	1.28648	1.22753	1.35125	24.5224	27.0265	37.1696	39.73	32.1121	33.5359	30.5
166	0.708931	0.562731	0.691528	0.635409	0.64965	0.604563	0.695657	0.472982	0.208498	0.523563	0.427783	0.408207	0.319731	0.498309	0.140003	0.118911	0.349173	0.151913	0.19	0.135	0.245701	106.747	87.8298	101.085	94.9981	97.665	90.83	104.5	80.9711	79.0566	81.086	79.8527	80.2416	79.4186	81.0348	0.836954	1.16202	1.6872	1.75475	1.36023	1.52503	1.20125	21.0699	25.2032	37.144	38.1314	30.3871	31.8359	28.75
167	0.709579	0.569061	0.680811	0.645148	0.65115	0.617563	0.685657	0.458704	0.243137	0.502298	0.424687	0.407207	0.342731	0.473309	0.192651	0.132589	0.255681	0.389	0.245	0.25	0.200701	107.617	88.9585	97.6546	94.091	97.0803	91.1605	103	78.6683	77.9896	80.4309	79.4216	79.1276	79.1907	79.0348	1.09999	1.17353	2.15388	2.08053	1.62698	1.61353	1.64625	29.0322	28.5589	39.9941	40.7483	34.5834	33.8784	35.1
168	0.688646	0.599268	0.676925	0.60376	0.64215	0.614563	0.670656	0.412018	0.210426	0.497539	0.352843	0.368206	0.284731	0.453309	0.11129	0.148654	0.417886	0.16217	0.21	0.155	0.265701	102.077	89.7491	103.256	97.9281	98.2525	93.835	102.67	80.2651	78.3506	81.2039	79.1467	79.7416	78.4186	81.0348	0.839518	0.887743	1.94294	1.54873	1.30473	1.13403	1.48125	23.4362	24.5358	37.6002	37.5764	30.7871	30.4359	30.95
169	0.66217	0.521652	0.65613	0.588647	0.60715	0.559563	0.655656	0.470392	0.170968	0.444105	0.327361	0.353206	0.244731	0.463309	0.139682	0.108847	0.300138	0.161334	0.1775	0.135	0.220701	100.967	86.1081	94.0367	89.2184	92.5825	87.5	97.665	77.4413	76.7626	79.6158	77.1467	77.7416	76.9186	78.5348	0.781354	1.17466	1.90679	1.57312	1.35898	1.37253	1.35125	22.1005	24.9416	35.141	36.4654	29.6621	30.6859	28.45
170	0.689501	0.520572	0.643687	0.564839	0.60465	0.539563	0.670656	0.478675	0.221179	0.522268	0.300704	0.380707	0.249731	0.513309	0.169746	0.129168	0.300974	0.240112	0.21	0.185	0.235701	105.098	86.6899	100.455	92.0876	96.0825	88.665	103.5	78.5883	77.9096	80.7629	78.7057	78.9916	78.4186	79.5348	1.04878	0.903829	1.72842	1.68589	1.34173	1.24303	1.44625	27.7723	25.2766	36.6557	41.744	32.8621	33.1859	32.35
171	0.652964	0.512447	0.646925	0.636264	0.61215	0.589563	0.635656	0.471687	0.214191	0.48034	0.356608	0.380707	0.284731	0.478309	0.19743	0.108139	0.15329	0.141141	0.15	0.125	0.175701	96.2568	80.3798	95.4061	87.2973	89.835	83.335	96.335	79.1472	78.0566	80.9099	78.8527	79.2416	78.4186	80.0348	0.980721	0.90291	1.85849	1.65581	1.34948	1.20853	1.49625	22.6651	22.3041	36.4359	36.2435	29.4121	28.3359	30.3
172	0.716488	0.615745	0.693402	0.642965	0.66715	0.644563	0.690657	0.516205	0.258709	0.538834	0.429078	0.435706	0.344731	0.528309	0.168395	0.157045	0.143741	0.160819	0.1575	0.16	0.155701	101.736	85.3496	97.3363	90.2382	93.665	87.33	100	80.8532	80.1745	81.792	80.1467	80.7416	80.4186	81.0348	0.78344	0.748558	1.81531	1.51962	1.21673	1.05303	1.38625	22.2446	19.8612	37.9816	35.2612	28.8371	25.7359	31.75
173	0.679501	0.516255	0.633687	0.549157	0.59465	0.529563	0.660656	0.394699	0.144191	0.403352	0.300584	0.310706	0.224731	0.398309	0.129682	0.108589	0.29988	0.131849	0.1675	0.12	0.215701	108.507	95.4189	105.886	97.5185	101.832	96.165	107.5	77.4413	76.3506	79.2039	77.9706	77.7416	77.4186	78.0348	0.9165	1.08361	2.05294	1.65488	1.42698	1.30853	1.55125	23.2826	22.9215	38.3454	41.299	31.4621	31.7859	30.95
174	0.641885	0.524096	0.652892	0.579727	0.59965	0.559563	0.640656	0.432651	0.154191	0.434316	0.261668	0.320707	0.199731	0.443309	0.109296	0.127174	0.191811	0.10172	0.1325	0.115	0.150701	107.617	86.1692	98.4066	91.8177	96.0025	88.17	103.835	78.1472	77.8804	79.498	77.4407	78.2416	77.9186	78.5348	0.933094	0.949397	1.78334	1.70009	1.34148	1.29753	1.39125	23.9185	22.0968	37.3522	40.081	30.8621	30.4359	31.1
175	0.668931	0.522731	0.668574	0.578363	0.60965	0.549563	0.670656	0.435994	0.248378	0.500551	0.327903	0.378207	0.289731	0.468309	0.138523	0.136916	0.15284	0.10172	0.1325	0.12	0.145701	101.307	84.1686	99.4457	91.0786	94	87	101	77.4413	76.7626	79.2039	77.5586	77.7416	77.4186	78.0348	1.2357	1.31584	2.17401	2.05938	1.69623	1.66703	1.73125	25.6907	27.8015	39.7424	43.3139	34.1371	35.8359	32.25
176	0.768422	0.5654	0.751018	0.64376	0.68215	0.589563	0.775656	0.537922	0.245486	0.567539	0.401879	0.438206	0.314731	0.563309	0.217494	0.128203	0.241553	0.10275	0.1725	0.115	0.230701	100.027	80.8593	95.8856	90.5582	91.8325	85.165	98.5	81.53	78.7917	82.0569	79.5878	80.4916	78.4186	82.5348	0.788453	1.13663	2.01296	1.75689	1.42373	1.45203	1.40125	21.9972	24.9507	39.869	40.6316	31.8621	32.6859	30.85
177	0.669726	0.512162	0.675051	0.641661	0.62465	0.584563	0.665656	0.468133	0.168709	0.406906	0.339078	0.345707	0.254731	0.438309	0.119038	0.117431	0.182068	0.111463	0.1325	0.115	0.150701	113.196	91.2398	104.496	104.738	103.418	97.665	109.17	77.4413	76.7626	79.6158	77.1467	77.7416	76.9186	78.5348	1.35236	1.10888	1.97695	1.86673	1.57623	1.40203	1.75625	26.8871	25.1054	35.6019	37.8252	31.3549	30.7214	31.8
178	0.736772	0.567844	0.736415	0.657568	0.67465	0.609563	0.740657	0.486958	0.222474	0.544527	0.378867	0.408207	0.294731	0.523309	0.169102	0.10904	0.280846	0.181012	0.185	0.145	0.225701	90.4673	77.6299	93.6746	85.5582	86.8325	81.33	92.335	79.1472	78.0566	80.9099	78.8527	79.2416	78.4186	80.0348	0.760833	0.758424	1.56705	1.43262	1.12973	1.05403	1.21125	26.1215	24.3561	36.5216	40.1493	31.7871	31.7859	31.6
179	0.724329	0.572446	0.729654	0.662171	0.67215	0.619563	0.725657	0.569428	0.28398	0.585069	0.454349	0.473206	0.364731	0.583309	0.258652	0.140133	0.467821	0.163393	0.2575	0.15	0.365701	110.037	87.4498	107.925	102.088	101.875	93.915	109.835	82.9711	81.0566	83.498	81.4407	82.2416	80.9186	83.5348	0.864309	0.960967	1.4779	1.54875	1.21298	1.27553	1.15625	22.8131	22.6768	34.5053	36.9533	29.2371	29.4359	28.85
180	0.696997	0.596255	0.74778	0.657568	0.67465	0.634563	0.715657	0.449759	0.241179	0.50034	0.411548	0.400707	0.334731	0.468309	0.129939	0.108847	0.358594	0.112621	0.1775	0.11	0.245701	102.777	82.0897	107.755	99.388	98.0025	89.835	106.17	79.0294	78.7626	82.0278	79.1467	79.7416	78.9186	80.5348	0.732357	1.20602	1.70919	1.49936	1.28673	1.39303	1.18625	23.9401	26.8375	36.4188	40.5521	31.9371	34.2359	29.45
181	0.714044	0.58489	0.742098	0.657568	0.67465	0.624563	0.725657	0.49244	0.193016	0.536033	0.391337	0.403207	0.284731	0.523309	0.121226	0.148847	0.388851	0.211077	0.2175	0.18	0.255701	100.747	82.5902	101.165	94.8273	94.8325	88.165	101.5	80.2943	78.7917	82.4688	80.4116	80.4916	79.4186	81.5348	0.890101	1.01097	2.03755	1.7303	1.41723	1.31903	1.52125	23.7973	24.5936	38.5006	37.297	31.0471	30.0359	31.87
182	0.614553	0.491082	0.682383	0.620582	0.60215	0.564563	0.640656	0.420181	0.176661	0.456786	0.249198	0.325707	0.204731	0.448309	0.168459	0.0996831	0.173033	0.199854	0.16	0.15	0.170701	99.0168	82.8889	92.0866	93.3478	91.835	88.335	95.335	77.7353	77.4685	80.3218	77.4407	78.2416	77.4186	79.0348	1.10018	1.15831	1.97794	1.8325	1.51723	1.46403	1.57625	26.9777	26.2234	39.8496	37.2978	32.5871	30.2859	34.7
183	0.620236	0.508129	0.693747	0.586489	0.60215	0.549563	0.655656	0.430723	0.194191	0.439376	0.378536	0.360706	0.294731	0.428309	0.149939	0.0996188	0.359108	0.181334	0.1975	0.14	0.255701	93.0379	78.43	95.7361	93.456	90.165	86	94.33	78.0294	77.7626	80.6158	78.5586	78.7416	78.4186	79.0348	0.890937	0.845048	1.70266	1.50328	1.23548	1.11053	1.36625	21.3732	22.3043	35.2564	34.6146	28.3871	27.6859	28.9
184	0.707282	0.612222	0.718289	0.650806	0.67215	0.644563	0.700657	0.464276	0.220757	0.528834	0.488958	0.425706	0.364731	0.488309	0.209875	0.17904	0.311875	0.319211	0.255	0.25	0.260701	86.8371	79.3192	89.786	85.7277	85.4175	83	87.835	81.1472	80.8804	82.498	80.4407	81.2416	80.9186	81.5348	0.850184	0.977662	1.85454	1.48454	1.29173	1.16803	1.42125	22.9907	26.0004	41.7613	34.9961	31.4371	28.9359	33.75
185	0.678361	0.55489	0.695051	0.650297	0.64465	0.614563	0.675656	0.517169	0.224733	0.469918	0.451006	0.415706	0.344731	0.488309	0.110261	0.0998761	0.280459	0.190369	0.17	0.145	0.195701	97.8381	82.7285	102.565	94.1981	94.3325	88	100.665	79.2943	78.6155	81.0569	78.9997	79.4916	78.9186	80.0348	1.1582	1.14864	1.73327	1.51682	1.38923	1.27303	1.51125	28.5173	28.4934	41.1645	40.0733	34.5621	33.2359	35.7
186	0.688646	0.531082	0.705336	0.643535	0.64215	0.589563	0.695657	0.503946	0.232474	0.477659	0.458747	0.418206	0.354731	0.483309	0.159038	0.118461	0.212325	0.200176	0.1725	0.16	0.185701	86.8869	73.2896	84.5163	80.9671	81.415	77.165	85.665	81.0002	80.3215	82.3509	80.2937	80.9916	80.4186	81.5348	0.836933	1.00954	1.82478	1.52468	1.29898	1.22753	1.37625	24.9586	27.384	42.6394	39.8066	33.6971	32.6859	34.52
187	0.71217	0.537559	0.740224	0.638648	0.65715	0.579563	0.735657	0.549217	0.270757	0.578834	0.504018	0.475706	0.389731	0.563309	0.278652	0.140648	0.331939	0.35876	0.2775	0.25	0.305701	91.1982	75.5795	98.2052	90.3471	88.8325	82.5	95.165	82.8532	81.3506	85.0278	81.7348	82.7416	80.9186	84.5348	1.1268	1.01487	2.10363	1.86463	1.52748	1.35453	1.70625	24.5812	25.6246	42.1159	39.2269	32.8871	31.2359	34.35
188	0.685123	0.538923	0.724541	0.640012	0.64715	0.589563	0.705657	0.448794	0.226239	0.576244	0.431548	0.420706	0.329731	0.513309	0.151483	0.101163	0.448336	0.329018	0.2575	0.215	0.300701	87.3782	77.3298	89.5748	88.0471	85.5825	83.165	88	78.7353	78.0566	81.3218	78.8527	79.2416	78.4186	80.0348	1.19656	1.14847	2.16789	1.67901	1.54798	1.29053	1.81125	27.9474	28.1482	43.1788	37.8742	34.2871	31.1859	37.2
[truncated: 39 more columns]

## Sheet: SPKLTS
	GENOTYPE	LSIR2_SN	LSRI2_SN
1	C1	18.25	18
2	C2	17.75	17.25
3	C3	20.5	17.5
4	C4	18	18
5	G1	18.2045	18.963
6	G10	19.2045	14.963
7	G100	20.6591	21.5555
8	G101	15.9318	13.5185
9	G102	14.9318	15.5185
10	G103	20.9318	18.5186
11	G104	17.9318	16.5186
12	G105	17.9318	17.5186
13	G106	18.9318	17.5186
14	G107	16.9318	16.5186
15	G108	24.9318	16.5186
16	G109	18.9318	18.5186
17	G11	18.2045	16.963
18	G110	19.9318	19.5186
19	G111	17.9318	16.5186
20	G112	15.9318	17.5186
21	G113	18.9318	19.5186
22	G114	19.9318	19.5186
23	G115	17.9318	20.5186
24	G116	17.9318	16.5186
25	G117	21.9318	19.5186
26	G118	18.9318	17.4866
27	G119	18.9318	15.5185
28	G12	18.2045	17.963
29	G120	16.9318	17.5186
30	G121	18.9318	18.5186
31	G122	17.9318	15.5185
32	G123	17.9318	20.5186
33	G124	17.9318	18.5186
34	G125	17.9318	14.5185
35	G126	15.9318	17.5186
36	G127	17.9318	16.5186
37	G128	16.9318	18.5186
38	G129	17.9318	19.5186
39	G13	18.2045	18.963
40	G130	15.9318	16.5186
41	G131	17.9318	15.5185
42	G132	19.9318	21.5186
43	G133	18.9318	19.5186
44	G134	14.9318	17.5186
45	G135	15.9318	15.5185
46	G136	18.9318	16.5186
47	G137	20.9318	18.5186
48	G138	19.9318	17.5186
49	G139	17.9318	22.5186
50	G14	19.2045	17.963
51	G140	18.9318	19.5186
52	G141	18.9318	20.5186
53	G142	17.9318	16.5186
54	G143	21.9318	15.5185
55	G144	19.9318	16.5186
56	G145	20.9318	21.5186
57	G146	16.9318	14.5185
58	G147	18.4418	15.5185
59	G148	17.9318	16.5186
60	G149	18.9318	15.5185
61	G15	16.2045	17.963
62	G150	17.9318	17.5186
63	G151	20.2045	17.963
64	G152	20.2045	19.963
65	G153	17.2045	17.963
66	G154	17.2045	17.963
67	G155	19.2045	19.963
68	G156	18.2045	21.963
69	G157	20.2045	21.963
70	G158	18.2045	17.963
71	G159	18.2045	17.963
72	G16	20.2045	16.963
73	G160	22.2045	19.963
74	G161	19.2045	14.963
75	G162	19.2045	18.963
76	G163	17.2045	17.963
77	G164	19.2045	17.963
78	G165	19.2045	14.963
79	G166	17.2045	18.963
80	G167	16.2045	17.931
81	G168	20.2045	20.963
82	G169	18.2045	15.963
83	G17	19.2045	16.963
84	G170	17.2045	14.963
85	G171	17.2045	14.963
86	G172	19.2045	18.963
87	G173	21.2045	19.963
88	G174	16.2045	18.963
89	G175	22.2045	14.963
90	G176	17.2045	15.963
91	G177	18.2045	18.963
92	G178	18.2045	14.963
93	G179	19.2045	14.963
94	G18	20.2045	12.963
95	G180	18.2045	15.963
96	G181	19.2045	18.963
97	G182	16.2045	16.963
98	G183	17.2045	21.963
99	G184	17.2045	17.963
100	G185	15.2045	16.963
101	G186	16.2045	16.963
102	G187	18.2045	17.963
103	G188	17.2045	13.963
104	G189	20.2045	17.963
105	G19	21.2045	17.963
106	G190	22.2045	18.963
107	G191	22.2045	19.963
108	G192	19.2045	18.963
109	G193	17.2045	16.963
110	G194	19.2045	15.963
111	G195	16.2045	16.963
112	G196	17.2045	19.963
113	G197	19.2045	16.963
114	G198	19.2045	19.963
115	G199	20.2045	16.963
116	G2	19.2045	15.963
117	G20	20.2045	20.963
118	G200	18.2045	15.963
119	G21	17.2045	18.963
120	G22	18.2045	18.963
121	G23	21.2045	17.963
122	G24	18.2045	20.963
123	G25	20.2045	16.963
124	G26	21.2045	15.963
125	G27	17.2045	18.963
126	G28	17.2045	16.963
127	G29	17.2045	16.963
128	G3	17.2045	17.963
129	G30	21.2045	18.963
130	G31	17.2045	14.963
131	G32	19.2045	20.963
132	G33	18.2045	19.963
133	G34	20.2045	17.963
134	G35	16.2045	15.963
135	G36	20.2045	14.963
136	G37	19.2045	18.963
137	G38	21.2045	19.963
138	G39	20.2045	17.963
139	G4	16.2045	17.963
140	G40	17.2045	13.963
141	G41	18.2045	19.963
142	G42	22.2045	16.963
143	G43	21.2045	17.963
144	G44	17.2045	16.963
145	G45	17.2045	18.963
146	G46	20.2045	19.963
147	G47	18.2045	15.963
148	G48	21.2045	16.963
149	G49	18.7145	21.963
150	G5	20.2045	16.963
151	G50	22.2045	19.963
152	G51	20.6591	15.5555
153	G52	15.6591	14.5555
154	G53	18.6591	15.5555
155	G54	16.6591	16.5555
156	G55	18.6591	19.5555
157	G56	19.6591	18.5555
158	G57	15.6591	18.5555
159	G58	19.6591	20.5555
160	G59	16.6591	19.5555
161	G6	21.2045	19.963
162	G60	18.6591	16.5555
163	G61	19.6591	20.5555
164	G62	17.6591	20.5555
165	G63	17.6591	20.5555
166	G64	18.6591	20.5555
167	G65	16.6591	20.5555
168	G66	17.6591	15.5555
169	G67	15.6591	17.5555
170	G68	19.6591	17.5555
171	G69	21.6591	18.5555
172	G7	17.2045	18.963
173	G70	20.6591	19.5555
174	G71	15.6591	17.5555
175	G72	18.6591	18.5555
176	G73	17.6591	18.5555
177	G74	18.6591	18.5555
178	G75	16.6591	16.5555
179	G76	18.6591	19.5555
180	G77	19.6591	16.5555
181	G78	17.6591	18.5555
182	G79	20.6591	18.5555
183	G8	18.2045	17.963
184	G80	18.6591	17.5555
185	G81	18.6591	20.5555
186	G82	19.6591	20.5555
187	G83	18.6591	16.5555
188	G84	17.6591	14.5555
189	G85	17.6591	18.5555
190	G86	16.6591	19.5555
191	G87	17.6591	16.5555
192	G88	18.6591	20.5555
193	G89	19.6591	16.5555
194	G9	16.2045	16.963
195	G90	17.6591	18.5555
196	G91	19.6591	20.5555
197	G92	16.6591	19.5555
198	G93	16.6591	21.5555
199	G94	17.6591	20.5555
200	G95	16.6591	17.5555
201	G96	15.6591	18.5555
202	G97	19.6591	23.5555
203	G98	18.1691	21.5555
204	G99	17.6591	16.5555
205	GW322	20.2045	18.963
206	KAUZ	17.2045	13.963
