# Supplementary material for: QTL mapping: insights into genomic regions governing component traits of yield under combined heat and drought stress in wheat
Source: Front Genet. 2024 Jan 10;14:1282240. doi: 10.3389/fgene.2023.1282240 (PMC10805833; doi:10.3389/fgene.2023.1282240)
Supplement: Supplementary file 2 [file DataSheet1.zip › pril genotypic data.xlsx]

## Sheet: Genotype
AX-94950558	A	B	A	A	B	B	B	B	B	B	B	B	A	B	B	B	B	A	A	A	A	B	B	B	A	A	B	A	B	B	B	A	B	B	X	B	B	B	B	B	B	B	A	B	X	B	A	B	B
AX-94450466	A	B	A	A	B	B	B	B	B	B	X	B	A	X	B	B	B	A	A	A	A	B	B	B	A	A	B	A	B	X	B	A	B	B	A	B	B	B	B	A	B	B	A	B	A	B	A	A	X
AX-94791155	A	B	A	X	B	B	B	B	B	B	B	B	A	X	B	B	B	B	A	A	A	B	B	B	A	A	B	A	B	X	B	A	X	X	A	B	B	B	B	X	B	B	A	B	A	B	A	A	B
AX-94710260	A	B	B	A	B	B	B	B	B	B	B	B	A	A	B	B	B	A	A	A	A	B	B	B	A	A	B	A	B	A	B	A	B	X	A	B	B	A	B	A	B	B	A	B	A	B	A	A	B
AX-94759417	A	B	B	A	B	B	B	B	B	B	B	B	A	X	B	B	B	A	A	A	A	B	B	B	A	A	B	A	B	A	B	A	A	B	A	B	B	A	B	A	B	B	A	B	A	B	A	A	B
AX-94547512	A	B	B	A	B	B	A	B	B	B	B	A	A	X	B	B	B	A	A	A	A	B	A	B	A	A	B	A	B	B	B	A	A	B	A	B	B	A	B	A	B	B	A	B	B	B	B	A	B
AX-94416187	A	B	A	A	B	B	A	B	B	B	A	B	A	B	B	B	B	A	A	A	B	B	A	B	A	A	B	A	B	B	B	B	A	B	A	B	B	A	B	A	B	B	A	B	B	A	B	A	B
AX-94416982	A	B	A	A	B	B	A	B	B	B	A	B	A	B	B	B	B	A	A	A	B	B	A	B	A	A	B	A	B	B	B	B	A	B	A	B	B	A	B	A	B	B	A	B	B	A	B	A	B
AX-95631185	A	B	A	A	B	B	A	B	B	B	A	B	A	B	B	B	B	A	A	A	B	B	A	B	A	A	B	A	B	B	B	B	A	B	A	B	B	A	B	A	B	B	A	B	B	A	B	A	A
AX-94592848	B	B	A	A	B	B	A	A	B	B	B	B	A	B	B	X	B	A	A	A	B	B	A	B	A	A	B	A	B	B	B	B	A	B	A	B	B	A	B	A	B	B	A	B	B	A	B	A	A
AX-94517594	B	B	A	A	B	B	A	A	B	B	X	B	A	B	B	X	B	A	A	A	B	B	A	B	A	A	B	A	B	B	B	B	A	B	A	B	B	A	B	X	B	B	A	B	B	A	B	A	A
AX-94773962	B	B	A	X	B	B	A	A	B	B	B	B	A	B	B	X	B	A	A	A	B	B	A	B	A	A	B	A	B	B	B	B	A	B	A	A	B	A	B	A	B	B	A	B	B	A	B	A	A
AX-94445422	B	B	A	A	B	B	A	A	B	B	B	B	A	B	B	X	B	A	A	A	B	B	A	X	A	A	B	A	B	X	B	B	A	X	A	A	B	A	B	A	B	B	A	B	A	A	B	A	A
AX-94826839	B	B	A	X	B	B	A	A	B	B	A	B	A	B	B	X	B	A	A	A	B	B	A	B	A	A	B	A	B	X	B	B	A	X	A	A	B	A	B	X	B	B	A	B	A	A	B	A	A
AX-94437971	B	B	A	A	B	B	A	X	A	B	A	B	A	B	B	X	B	A	A	A	B	B	A	B	A	A	B	A	B	X	B	B	A	A	A	A	B	A	B	X	B	B	A	B	A	A	B	A	A
AX-94634012	B	B	A	B	A	A	B	B	A	B	X	B	B	B	B	B	B	B	B	B	A	A	B	X	B	B	B	A	X	A	A	A	B	B	B	B	A	A	B	X	A	B	A	X	A	B	A	B	B
AX-94927265	B	B	A	X	B	B	A	X	A	B	A	A	A	B	B	X	B	A	A	A	B	B	A	B	A	A	B	A	B	X	B	B	A	A	A	A	B	A	B	X	B	B	A	B	A	A	A	A	A
AX-94426657	B	B	A	A	B	B	A	X	A	B	A	B	A	B	B	X	B	A	A	A	B	B	A	B	A	A	B	A	B	X	B	B	A	X	A	A	B	A	B	B	B	B	A	B	A	A	A	A	A
AX-94504454	B	B	A	A	B	B	A	X	A	B	A	B	A	B	B	X	B	A	A	A	B	B	A	B	A	A	B	A	B	X	B	B	A	X	A	A	B	A	B	X	B	B	A	B	A	A	A	A	A
AX-94440483	X	B	A	A	B	B	A	A	A	B	A	B	A	B	B	X	B	A	A	A	B	B	A	B	A	A	B	A	B	X	B	B	A	A	A	A	B	A	B	B	B	B	A	B	A	A	A	A	A
AX-94681397	B	B	A	A	B	B	A	X	A	B	A	B	A	B	B	X	B	A	A	A	B	B	A	B	A	A	B	A	B	X	B	B	A	A	A	A	B	A	B	X	B	B	A	B	A	A	A	A	A
AX-95652758	X	B	A	A	B	B	A	A	A	B	A	B	A	B	B	X	B	A	A	A	B	B	A	B	A	A	B	A	B	X	B	B	A	A	A	A	B	A	B	X	B	B	A	B	A	A	A	A	A
AX-95189966	B	B	A	B	A	A	B	B	A	B	B	B	B	B	B	B	B	B	B	B	A	A	B	B	B	B	B	A	X	A	A	A	B	B	B	B	A	A	B	B	A	B	A	X	A	B	A	B	B
AX-95166641	B	B	A	X	B	B	A	X	A	B	A	B	A	B	B	X	B	A	A	A	B	B	A	B	A	A	B	A	B	X	B	B	A	A	A	A	B	A	B	X	B	B	A	B	A	A	A	A	A
AX-94616748	B	B	A	A	B	B	A	A	A	B	A	B	A	B	B	X	B	A	A	A	B	B	A	B	A	A	B	A	B	X	B	B	A	A	A	A	B	A	B	A	B	B	A	B	A	A	A	A	A
AX-94480220	B	B	A	B	B	B	A	X	A	B	A	B	A	B	B	B	B	B	A	A	B	B	A	B	A	A	A	A	B	X	B	B	A	A	B	A	B	A	B	A	B	B	A	B	A	A	A	A	A
AX-94532291	B	B	A	X	B	B	A	X	A	B	A	B	A	B	B	B	B	A	A	A	B	B	A	B	A	A	A	A	B	X	B	B	A	A	A	A	B	A	B	A	B	B	A	B	A	A	A	A	A
AX-94722894	A	B	A	A	A	B	B	B	A	B	B	B	X	B	A	X	B	A	A	A	A	B	A	A	A	A	B	A	X	B	X	A	A	X	A	B	A	A	X	A	A	B	A	B	X	A	B	A	A
AX-94813152	B	B	B	X	B	A	B	B	B	B	B	B	A	B	A	B	B	A	A	A	B	B	A	B	A	A	B	B	B	B	B	B	B	B	A	A	X	A	B	A	B	B	A	A	B	A	A	B	B
AX-94474833	B	B	B	X	B	B	B	B	A	A	B	B	B	B	B	B	A	A	A	A	A	A	A	A	A	A	A	B	B	B	B	A	A	B	A	B	B	B	B	B	A	B	A	B	B	B	A	A	B
AX-94777225	A	B	A	X	B	B	B	B	B	B	B	B	A	A	B	B	B	X	A	A	A	B	B	B	A	A	B	A	B	X	B	A	X	B	A	B	B	B	B	X	B	B	A	B	A	B	A	A	B
AX-94891564	A	B	A	A	B	B	B	B	A	B	B	B	A	B	A	A	A	A	A	A	A	B	B	A	A	A	B	B	A	B	X	A	A	A	A	B	B	A	A	B	A	A	A	B	A	B	A	A	B
AX-94849540	A	B	A	A	B	B	A	B	B	B	A	B	A	B	B	B	B	A	A	A	B	B	A	B	A	A	B	A	B	B	B	B	A	B	A	B	B	A	B	A	B	B	A	B	X	A	B	A	A
AX-94677910	B	A	A	A	B	B	A	A	B	A	B	B	X	B	B	B	A	A	B	A	B	B	A	A	B	B	B	A	A	A	B	B	B	B	A	B	A	A	B	X	B	A	A	B	B	A	A	A	B
AX-95174732	B	B	A	A	B	B	A	A	B	B	B	B	A	B	B	X	B	A	A	A	B	B	A	B	A	A	B	A	B	B	B	B	A	X	A	B	B	A	B	X	B	B	A	B	B	A	B	A	A
AX-94396554	B	B	A	A	B	B	A	A	B	B	B	B	A	B	B	X	B	A	A	A	B	B	A	B	A	A	B	A	B	B	B	B	A	B	A	B	B	A	B	X	B	B	A	B	B	A	B	A	A
AX-94562871	B	B	A	A	A	B	B	B	A	B	B	B	A	A	B	B	A	A	B	A	B	A	B	A	A	A	B	B	A	B	B	B	A	X	B	B	B	B	A	A	A	A	B	B	A	B	X	A	B
AX-95654600	B	B	A	A	B	B	A	A	B	B	B	B	A	B	B	X	B	A	A	A	B	B	A	B	A	A	B	A	B	X	B	B	A	X	A	A	B	A	B	X	B	B	A	B	B	A	B	A	A
AX-94507963	B	B	A	A	B	B	B	B	B	B	B	A	A	B	A	B	A	A	A	A	B	B	B	A	A	B	B	A	B	B	X	B	B	X	A	A	B	A	B	A	B	A	A	B	A	A	A	B	B
AX-94908088	B	B	A	X	B	B	B	B	B	B	B	A	A	B	A	B	A	A	A	A	B	B	B	A	A	B	B	A	B	B	B	B	B	X	A	A	B	A	B	A	B	A	A	B	A	A	A	B	B
AX-94614751	B	B	A	B	A	A	B	B	A	B	B	B	B	B	B	B	B	B	B	B	A	A	B	X	B	B	B	A	X	A	A	A	B	B	B	B	A	A	B	X	A	B	A	X	A	B	A	B	B
AX-94868846	B	B	A	A	B	B	A	X	A	B	A	B	A	B	B	X	B	A	A	A	B	B	A	B	A	A	B	A	B	X	B	B	A	X	A	A	B	A	B	B	B	B	A	B	A	A	A	A	A
AX-94972237	X	X	A	A	B	B	A	A	A	B	A	B	A	B	B	X	B	A	A	A	B	B	A	B	A	A	B	A	B	X	B	B	A	A	A	A	B	A	B	B	B	B	A	B	A	A	A	A	A
AX-94417718	B	B	A	B	B	B	A	X	A	B	A	B	A	B	B	B	B	B	A	A	B	B	A	B	A	A	A	A	B	X	B	B	A	A	B	A	B	A	B	A	B	B	A	B	A	A	A	A	A
AX-94665912	B	B	A	A	B	B	B	B	B	B	B	A	A	B	X	B	A	A	A	A	B	A	B	A	A	B	A	B	B	B	X	B	B	X	A	A	B	A	B	A	B	B	A	X	A	A	A	B	B
AX-94897804	A	B	A	A	A	B	A	A	B	A	B	B	A	B	A	B	A	A	A	A	B	A	A	A	A	B	B	B	B	B	B	B	B	B	A	B	A	B	B	X	A	B	B	X	A	A	B	A	B
AX-94620918	B	B	B	A	B	A	B	B	B	B	B	B	A	B	A	B	B	A	A	A	B	B	A	B	A	A	B	B	B	B	B	B	B	X	A	A	X	A	B	X	B	B	A	A	B	A	A	B	B
AX-94633096	A	B	A	A	B	B	B	B	B	B	B	B	A	X	B	B	B	A	A	A	A	B	B	B	A	A	B	A	B	X	B	A	B	B	A	B	B	B	B	A	B	B	A	B	X	B	A	A	B
AX-95230703	A	B	A	X	B	B	B	B	B	B	B	B	A	X	B	B	B	B	A	A	A	B	B	B	A	A	B	A	B	X	B	A	X	X	A	B	B	B	B	X	B	B	A	B	A	B	A	A	B
AX-94807169	B	B	B	X	A	B	A	B	B	X	A	A	B	B	B	X	A	A	A	A	B	B	B	A	A	B	B	B	B	A	B	B	A	B	A	X	B	B	X	B	B	B	A	X	X	B	B	B	A
AX-95216629	A	B	A	X	B	B	B	B	B	B	B	B	A	A	B	B	B	X	A	A	A	B	B	B	A	A	B	A	B	A	B	A	A	X	A	B	B	B	B	A	B	B	A	B	A	B	A	A	B
AX-94611117	X	B	B	A	A	B	B	B	B	B	A	A	A	B	B	B	A	A	B	B	B	A	X	A	B	A	B	B	B	A	B	B	A	B	B	B	A	B	B	B	A	B	A	A	A	B	A	B	A
AX-94455868	A	B	B	A	B	B	A	B	B	B	B	A	A	X	B	B	B	A	A	A	A	B	A	B	A	A	B	A	X	B	B	A	A	B	A	B	B	A	B	X	B	B	A	B	B	B	A	A	B
AX-94484855	B	B	B	B	A	B	B	B	A	A	B	X	A	B	B	B	X	B	A	B	A	A	A	A	A	A	B	A	B	A	B	A	B	B	B	B	A	A	B	A	A	B	A	X	A	B	A	B	B
AX-94387523	B	B	A	A	B	B	A	A	B	B	B	B	A	B	B	X	B	A	A	A	B	B	A	B	A	A	B	A	B	B	B	B	A	X	A	B	B	A	B	X	B	B	A	B	B	A	B	A	A
AX-95229843	A	X	A	A	A	B	B	B	A	B	B	B	A	B	A	X	B	A	A	B	B	B	A	B	A	A	B	B	B	B	B	A	A	B	A	B	B	A	A	A	A	B	B	B	A	A	A	A	B
AX-94801999	B	B	A	A	B	B	A	A	B	B	B	B	A	B	B	X	B	A	A	A	B	B	A	B	A	A	B	A	B	B	B	B	A	X	A	B	B	A	B	X	B	B	A	B	X	A	B	A	A
AX-94990144	B	B	A	A	B	B	B	B	B	X	B	B	B	B	A	X	A	A	B	A	A	B	A	B	B	B	B	A	B	A	B	B	A	B	B	B	B	A	B	B	B	B	B	A	A	B	B	A	B
AX-94442121	B	B	A	X	B	B	A	A	B	B	B	B	A	B	B	X	B	A	A	A	B	B	A	B	A	A	B	A	B	X	B	B	A	B	A	A	B	A	B	X	B	B	A	B	B	A	B	A	A
AX-94517412	B	X	A	A	X	X	X	X	X	B	X	A	A	X	A	B	A	A	A	A	B	X	X	A	A	X	X	A	B	B	B	B	B	X	A	A	X	A	B	A	B	A	A	B	A	A	A	X	X
AX-94606806	B	B	A	A	B	B	B	B	B	B	B	A	A	B	A	B	A	A	A	A	B	B	B	A	A	B	B	A	B	B	X	B	B	X	A	A	B	A	B	A	B	A	A	B	A	A	A	B	B
AX-94509092	B	B	A	A	B	B	A	A	B	B	B	B	A	B	B	X	B	A	A	A	B	B	A	B	A	A	B	A	B	X	B	B	A	X	A	A	B	A	B	X	B	B	A	B	A	A	B	A	A
AX-94866237	B	B	A	B	A	A	B	B	A	B	B	B	B	B	B	B	B	B	B	B	A	A	B	X	B	B	B	A	A	A	A	A	B	B	B	B	A	A	B	X	A	B	A	A	A	B	A	B	B
AX-94725964	B	B	A	A	B	B	A	X	A	B	A	B	A	B	B	X	B	A	A	A	B	B	A	B	A	A	B	A	B	X	B	B	A	A	A	A	B	A	B	X	B	B	A	B	A	A	B	A	A
AX-94957467	X	X	A	A	X	X	X	X	X	X	X	A	A	B	X	B	A	A	A	A	B	B	B	A	A	X	A	A	X	B	B	B	B	X	A	A	X	A	B	A	B	A	A	B	A	A	A	X	X
AX-94700658	B	X	A	B	A	A	B	B	A	B	B	B	B	B	B	B	B	B	B	B	A	A	B	X	B	B	B	A	X	A	X	A	B	B	B	B	A	A	B	X	A	B	A	X	A	B	A	B	B
AX-94919955	X	B	A	A	B	B	A	X	A	B	A	B	A	B	B	X	B	A	A	A	B	B	A	B	A	A	B	A	B	X	B	B	A	A	B	A	B	A	B	B	B	B	A	B	A	A	A	A	A
AX-94950893	B	B	A	X	B	B	B	B	B	B	B	X	B	B	X	B	A	A	A	A	B	X	B	A	A	B	B	B	B	B	B	B	B	B	A	A	B	A	B	X	A	B	A	X	A	A	A	B	B
AX-94725049	B	B	A	A	B	A	X	B	B	A	B	A	B	B	A	B	A	A	A	A	X	A	A	A	A	B	B	A	A	A	B	A	A	B	A	A	B	A	B	A	B	A	A	A	B	B	A	B	A
AX-94593885	B	B	X	A	B	B	A	B	A	X	B	B	B	B	B	X	A	A	A	A	A	B	B	B	A	B	B	A	B	B	B	A	A	B	A	B	A	B	A	A	B	X	A	A	A	B	B	A	A
AX-94389568	B	B	A	X	A	B	B	X	A	B	B	A	A	B	A	X	B	A	B	B	B	A	B	X	B	B	B	B	X	A	B	B	A	B	A	B	A	A	X	X	B	B	A	B	X	A	A	A	B
AX-94911579	B	B	A	A	A	B	B	X	A	B	B	A	A	A	B	X	A	A	B	A	A	A	B	A	B	B	B	B	B	B	B	B	A	B	B	B	B	A	X	A	B	B	B	B	B	B	A	A	A
AX-94900000	A	B	A	X	B	A	B	B	A	B	B	B	B	A	B	X	B	A	A	A	B	A	B	B	A	B	A	A	B	X	B	B	A	B	A	B	B	A	A	A	B	B	A	A	B	A	B	B	A
AX-94566723	A	B	A	A	B	A	B	B	A	B	B	B	B	A	B	A	B	A	A	A	B	A	B	B	A	B	A	A	B	A	B	B	B	B	A	B	B	A	A	A	B	B	A	A	B	A	B	B	A
AX-95138903	X	B	A	A	B	A	B	B	A	B	B	B	B	A	B	X	B	A	A	A	B	A	B	B	A	B	A	A	X	A	B	B	B	B	A	B	B	B	A	A	B	B	A	A	B	A	B	B	A
AX-95685416	X	B	A	X	B	A	B	B	A	B	B	B	B	A	B	X	B	X	A	A	B	A	B	B	A	B	A	A	B	X	B	B	B	B	A	B	B	B	A	A	B	B	A	A	B	A	B	B	A
AX-94803542	B	B	A	A	A	B	B	X	A	B	B	A	A	B	B	X	A	A	B	A	B	A	B	A	B	A	B	B	A	B	B	B	A	B	B	B	B	A	A	A	X	A	B	B	A	B	B	A	A
AX-94998685	A	B	B	X	B	A	A	B	X	B	B	B	B	B	X	B	B	A	A	A	X	A	B	B	A	B	A	A	B	A	B	A	B	B	A	B	A	A	B	X	B	B	A	A	B	A	B	B	A
AX-95098442	B	B	B	A	B	A	A	B	X	B	B	B	B	B	X	B	B	A	A	A	X	A	B	B	A	B	A	A	B	A	B	A	B	B	A	B	A	A	B	A	B	B	A	A	X	A	B	B	A
AX-94430515	B	B	B	X	B	A	A	B	X	B	B	B	B	B	B	B	B	A	A	A	B	A	B	B	A	B	A	A	B	A	B	A	B	B	A	B	A	A	B	A	B	B	A	A	X	A	B	B	A
AX-94592263	B	B	B	A	B	A	A	B	A	B	B	B	X	B	X	B	B	A	A	A	X	A	B	B	A	B	A	A	B	A	B	A	X	B	A	B	A	A	B	A	B	B	A	A	A	A	B	B	A
AX-94905029	A	A	B	A	B	B	B	B	B	A	B	A	B	B	A	X	A	A	A	A	B	B	A	B	A	B	B	X	B	A	B	A	B	A	A	B	B	B	X	X	A	B	A	X	B	A	B	X	B
AX-94475771	B	B	B	A	B	B	A	B	X	B	B	B	B	B	A	B	B	A	A	A	X	A	B	B	A	A	B	A	B	A	B	A	B	B	A	B	A	A	B	A	X	A	A	A	X	A	B	A	A
AX-95188544	B	B	A	A	B	B	B	A	A	B	B	B	A	X	B	A	A	A	A	A	A	A	B	A	A	A	B	B	A	B	B	B	B	X	A	B	B	A	A	X	X	A	A	B	A	B	A	A	B
AX-94884342	B	B	B	A	B	A	B	B	B	A	B	A	B	B	A	A	A	A	B	A	A	A	B	B	X	B	A	B	A	A	B	A	A	X	A	B	A	A	A	X	B	B	B	B	X	B	B	B	A
AX-94407698	B	B	B	X	B	B	A	B	B	B	B	B	B	B	A	B	B	A	A	A	B	A	B	B	A	A	B	A	B	B	B	A	A	B	A	B	A	A	B	X	B	A	A	A	B	A	B	A	A
AX-94550590	A	B	A	A	X	A	B	B	A	B	X	B	A	B	X	B	A	A	A	A	B	A	B	A	A	A	B	B	A	A	B	B	B	B	X	B	B	X	X	A	B	A	A	B	A	X	A	A	B
AX-95244715	A	B	A	A	B	A	B	B	A	B	B	B	A	B	B	B	A	A	A	A	B	A	B	A	A	A	B	B	A	A	B	B	B	B	A	B	B	A	X	X	B	A	A	B	X	B	A	A	B
AX-94926154	A	B	A	A	B	A	B	B	A	B	B	B	A	B	B	B	A	A	A	A	B	A	B	A	A	A	B	B	A	A	B	B	B	X	A	B	B	B	A	X	A	A	A	B	A	B	A	A	B
AX-94801637	A	B	A	A	B	A	B	B	A	B	B	B	A	B	B	B	A	A	A	A	B	A	B	A	A	A	B	B	A	A	B	B	B	B	A	B	B	B	A	B	A	A	A	B	A	B	A	A	B
AX-94402160	B	B	A	X	B	A	B	B	B	B	B	A	B	A	B	X	B	A	A	A	B	A	B	A	A	B	A	B	A	A	B	A	X	X	A	B	B	B	A	X	B	B	A	A	B	B	B	B	B
AX-94410641	A	B	A	A	B	A	B	B	A	B	B	B	A	B	B	B	A	A	A	A	B	A	B	A	A	A	B	B	A	A	B	B	B	B	A	B	B	B	X	X	A	A	A	B	B	B	A	A	B
AX-95254042	B	B	B	X	B	B	A	B	A	B	B	B	B	B	A	X	B	A	A	A	B	A	A	A	A	A	B	X	B	A	B	A	B	X	A	A	A	A	A	B	B	B	A	A	B	B	B	B	X
AX-94732891	B	B	B	A	B	B	A	B	A	B	B	B	B	B	A	X	B	A	A	A	B	A	A	A	A	A	B	X	B	A	B	A	B	X	A	A	A	A	A	X	B	B	A	A	B	B	B	B	A
AX-94585454	B	B	B	A	B	B	A	B	A	B	B	B	B	B	A	B	B	A	A	A	A	B	B	A	A	A	B	A	B	B	B	B	B	X	A	B	X	B	B	A	B	B	A	A	A	A	A	A	A
AX-94696230	B	B	B	A	B	B	A	B	A	B	B	B	B	B	A	B	B	A	A	A	A	B	B	X	A	A	B	A	B	B	B	B	B	B	A	B	X	A	B	B	B	B	A	A	A	A	A	A	A
AX-94910420	B	B	B	X	B	B	A	B	A	B	B	B	B	B	A	B	B	A	A	A	X	B	B	X	A	A	B	A	B	B	B	B	B	X	A	B	X	A	B	X	B	B	A	A	A	A	A	A	A
AX-95632233	B	B	B	A	B	B	A	B	A	B	B	B	B	B	B	B	B	A	A	A	A	B	B	X	A	A	B	A	B	B	B	B	B	X	A	B	X	A	B	A	B	B	A	A	A	A	A	A	A
AX-94620950	B	B	B	A	B	B	A	B	A	B	B	B	B	B	B	B	B	A	A	A	A	B	B	X	A	A	B	A	B	B	B	B	B	X	A	B	X	A	B	X	B	B	A	A	A	A	A	A	A
AX-94398853	X	B	B	A	B	X	A	X	A	B	B	B	B	B	B	B	B	A	A	A	A	B	B	X	A	A	B	A	B	B	B	B	B	X	A	B	X	A	B	A	X	B	A	A	A	A	A	A	A
AX-95630181	B	B	B	A	B	B	X	B	A	B	A	B	B	B	B	B	B	A	A	A	X	B	B	X	A	A	B	A	B	B	B	B	B	B	A	B	X	A	B	B	B	B	A	A	A	A	A	A	A
AX-95083470	B	B	B	A	B	B	A	B	A	B	A	B	B	B	B	B	B	A	A	A	A	B	B	A	A	A	B	A	B	B	B	B	B	X	A	B	A	A	B	X	B	B	A	A	A	A	A	A	A
AX-95186991	B	B	B	A	B	B	X	B	A	B	A	B	B	B	B	B	B	A	A	A	A	B	B	X	A	A	B	A	B	B	B	B	B	X	A	B	A	A	B	A	B	B	A	A	A	A	A	A	A
AX-94942225	B	B	B	A	B	B	B	B	A	B	A	B	B	A	B	B	B	A	A	A	A	B	B	B	A	A	B	A	B	A	B	B	A	A	A	B	A	A	B	A	B	B	A	A	A	A	B	A	B
AX-94884567	B	B	B	A	B	B	B	B	A	B	A	B	B	A	B	B	B	A	A	A	A	B	B	B	A	A	B	A	B	A	B	B	A	A	A	B	A	A	B	B	B	B	A	A	A	A	B	A	B
AX-94496850	B	B	B	A	X	B	B	B	A	B	A	B	X	A	B	B	B	A	A	A	A	B	B	B	A	A	B	A	B	A	B	B	A	A	A	B	A	A	B	B	B	B	A	A	A	A	B	A	B
AX-95233909	X	B	A	A	A	X	A	B	B	B	A	A	A	B	A	B	A	A	A	A	A	A	A	A	A	B	A	A	B	A	B	A	B	B	X	B	A	A	A	A	X	B	A	X	X	A	B	A	A
AX-94560128	B	B	B	X	B	B	X	B	A	B	A	B	B	A	B	B	B	A	A	A	A	B	B	B	A	A	B	A	B	A	B	B	A	A	A	B	A	A	B	A	B	B	A	A	A	A	B	A	B
AX-94939920	B	B	A	A	B	A	X	B	B	A	B	A	B	B	A	B	A	A	A	A	X	A	A	A	A	B	B	A	A	A	B	A	A	X	A	A	B	A	B	A	B	A	A	A	B	B	A	A	A
AX-94571927	B	B	A	A	B	A	X	B	B	A	B	A	B	B	A	B	A	A	A	A	A	A	A	A	A	B	B	A	A	A	B	A	A	X	A	A	B	A	B	A	B	A	A	A	B	B	A	A	A
AX-95216700	B	B	A	A	B	A	X	B	B	A	B	A	B	B	A	B	A	A	A	A	X	A	A	A	A	B	B	A	A	A	B	A	A	B	A	A	B	A	B	A	B	A	A	A	B	B	A	B	A
AX-94696803	A	B	A	A	A	B	B	X	B	B	B	A	B	A	B	X	A	A	A	A	A	B	A	A	A	B	B	B	B	B	B	B	A	B	B	A	B	A	A	A	B	B	B	B	X	A	A	A	A
AX-94945766	B	B	A	A	A	B	B	A	A	B	B	A	A	A	B	X	A	A	B	A	A	A	B	A	B	B	B	B	B	B	B	B	A	B	B	B	B	A	X	A	B	B	B	B	B	B	A	A	A
AX-94499725	B	B	A	X	A	B	B	X	A	B	B	A	A	B	B	X	A	A	A	A	B	A	B	A	A	A	B	B	A	B	B	B	A	B	A	B	B	A	X	X	X	A	A	B	A	B	B	A	A
AX-94387960	B	B	A	X	A	B	B	X	A	B	X	A	A	B	B	B	A	X	A	A	B	A	B	A	A	A	B	B	A	B	B	B	X	B	X	B	B	A	X	B	B	A	A	B	X	B	B	A	A
AX-94503018	B	B	A	X	A	B	B	B	A	B	B	A	A	B	B	X	A	A	A	A	B	A	B	A	A	A	B	B	A	B	B	B	A	B	A	B	B	A	X	B	B	A	A	B	X	B	B	A	A
AX-94499480	B	B	A	X	A	B	B	X	A	B	B	B	A	B	B	X	A	A	A	A	A	A	B	A	A	A	B	B	A	B	B	B	B	X	A	B	B	A	X	X	X	A	A	B	A	B	B	A	B
AX-94689320	B	B	A	A	B	B	B	X	A	B	B	B	A	X	B	X	A	A	A	A	A	A	B	A	A	X	B	B	A	B	B	B	B	B	A	B	B	A	X	X	X	A	A	B	A	B	B	A	B
AX-95633110	B	B	A	A	B	B	B	A	A	B	B	B	A	X	B	X	A	A	A	A	A	A	B	A	A	A	B	B	A	B	B	B	B	B	A	B	B	A	A	X	X	A	A	B	A	B	A	A	B
AX-94412136	B	B	A	A	B	B	B	X	A	B	B	B	A	X	B	A	A	A	A	A	A	A	B	A	A	A	B	B	A	B	B	B	B	B	A	B	B	A	X	X	B	A	A	B	A	B	A	A	B
AX-95097352	B	B	B	A	B	A	B	B	B	A	B	A	B	B	A	X	A	A	B	A	A	A	B	B	X	B	A	B	A	A	B	A	A	X	A	B	A	A	A	X	B	B	B	B	X	B	B	B	A
AX-95652972	A	B	A	A	B	A	B	B	A	B	B	B	A	B	B	B	A	A	A	A	B	A	B	A	A	A	B	B	A	B	B	B	B	B	A	B	B	A	X	X	B	A	A	B	A	B	A	A	B
AX-95150897	A	B	A	A	B	A	B	B	A	B	B	B	A	B	B	B	A	A	A	A	B	A	B	A	A	A	B	B	A	A	B	B	B	B	A	B	B	A	X	A	B	A	A	B	A	B	A	A	B
AX-94652914	B	B	B	A	B	A	B	B	B	A	B	A	B	B	A	X	A	A	B	A	A	A	B	B	B	B	A	B	A	A	B	A	A	B	A	B	A	A	A	B	B	B	B	A	X	B	B	B	A
AX-94746402	X	A	A	A	B	B	A	A	X	A	B	X	X	X	B	B	A	A	A	A	A	A	A	A	A	X	X	A	A	A	B	B	B	X	A	B	A	A	B	A	B	A	A	B	B	B	A	A	B
AX-94714187	A	B	A	A	B	A	B	B	A	B	B	B	A	B	B	X	A	A	A	A	B	A	B	A	A	A	B	B	A	A	B	B	B	B	A	B	B	B	X	A	A	A	A	B	A	B	A	A	B
AX-94528956	A	B	A	A	B	A	B	B	A	B	B	B	A	B	B	B	A	A	A	A	B	A	B	A	A	A	B	B	A	A	B	B	B	X	A	B	B	B	A	X	A	A	A	B	A	B	A	A	B
AX-94648480	A	B	A	A	B	A	B	B	A	B	B	B	A	B	B	B	A	A	A	A	B	A	B	A	A	A	B	B	A	A	B	B	B	B	A	B	B	B	X	B	A	A	A	B	A	B	A	A	B
AX-94810542	A	B	A	A	B	A	B	B	A	B	B	B	A	B	B	B	A	A	A	A	B	A	B	A	A	A	B	B	A	A	B	B	B	B	A	B	B	B	X	A	A	A	A	B	A	B	A	A	B
AX-95652766	A	B	A	A	B	A	B	B	A	B	B	B	A	B	B	B	A	A	A	A	B	A	B	A	A	A	B	B	A	A	B	B	B	B	A	B	B	B	X	X	A	A	A	B	B	B	A	A	B
AX-94630138	B	A	A	B	A	B	B	X	B	B	B	A	A	B	X	B	B	B	B	A	B	B	A	B	B	A	A	A	B	A	B	A	A	B	A	A	A	B	B	A	A	B	A	A	A	A	B	B	A
AX-94607268	A	B	A	A	B	A	B	B	A	B	B	B	A	B	B	B	A	A	A	A	B	A	B	A	A	A	B	B	A	A	B	B	B	B	B	B	X	B	X	B	A	A	B	B	B	B	A	A	B
AX-94435183	A	B	A	A	B	B	B	B	A	B	B	B	A	A	B	B	A	A	A	A	B	A	B	A	A	A	B	B	A	A	B	B	B	B	A	B	B	B	X	A	A	A	A	B	B	B	A	A	B
AX-94736574	B	B	A	A	A	B	B	A	A	B	B	A	A	B	B	X	A	A	B	A	B	A	B	A	B	A	B	B	A	B	B	B	A	B	B	B	B	A	A	A	A	A	B	B	A	B	B	A	A
AX-94621634	A	A	B	A	B	B	B	B	B	A	A	A	B	B	B	X	A	A	X	A	B	B	B	A	B	B	B	B	B	A	B	A	B	A	B	B	B	A	X	B	A	B	A	X	B	A	B	B	B
AX-95180386	A	B	B	A	B	B	B	A	B	B	B	B	B	B	A	X	A	A	A	A	B	A	A	B	A	B	B	B	B	B	B	B	A	B	B	B	B	A	B	A	A	A	B	B	B	B	A	B	B
AX-95234010	B	B	A	A	A	B	B	B	A	B	B	B	A	A	B	B	A	A	B	A	B	A	B	A	A	A	B	B	A	B	B	B	A	X	B	B	B	B	A	X	A	A	B	B	A	B	A	A	B
AX-94833084	B	B	B	A	B	B	A	B	A	B	X	B	B	B	A	X	B	A	A	A	B	A	A	A	A	A	B	X	B	A	B	A	B	B	A	A	A	A	A	B	B	B	A	A	B	B	B	B	A
AX-94585995	B	B	A	A	A	B	B	B	A	B	B	B	A	A	A	B	A	A	A	A	A	A	B	A	A	A	B	B	A	B	B	B	A	X	A	B	B	A	A	A	A	A	A	B	A	B	A	A	B
AX-94832924	B	B	A	A	A	B	B	B	A	B	B	B	A	A	A	B	A	A	A	A	A	A	B	A	A	A	B	B	A	B	B	B	A	X	A	B	B	A	A	A	A	A	A	B	A	B	A	A	B
AX-94386275	B	B	A	X	A	B	B	B	A	B	B	B	A	A	A	B	A	A	A	A	A	A	B	A	A	A	B	B	A	B	B	B	A	B	A	B	B	A	A	X	A	A	A	B	A	B	A	A	B
AX-94532520	B	B	A	X	A	B	B	B	A	B	B	B	A	A	A	B	A	A	B	A	A	A	B	A	B	A	B	B	A	B	B	B	A	B	B	B	B	A	X	A	A	A	B	B	X	B	A	A	B
AX-95147733	B	B	A	X	A	B	B	B	A	B	B	B	A	A	A	B	A	A	B	A	A	A	B	A	B	A	B	B	A	B	B	B	A	B	B	B	B	A	X	X	A	A	B	B	A	B	A	A	B
AX-94529286	B	B	A	X	A	B	B	B	A	B	B	B	A	A	A	B	A	A	B	A	A	A	B	A	B	A	B	B	A	B	B	B	A	B	B	B	B	A	X	X	A	A	B	B	A	B	A	A	B
AX-94812268	B	B	A	X	A	B	B	B	A	B	B	B	A	B	A	X	A	A	A	A	A	A	B	A	A	A	B	B	A	B	B	A	A	B	A	B	B	A	A	A	A	A	A	B	A	B	A	A	B
AX-94662317	B	B	B	A	B	B	B	B	A	B	A	B	B	A	B	B	B	A	A	A	A	B	B	B	A	A	B	A	B	A	B	B	A	A	A	B	A	A	B	A	B	B	A	A	A	A	B	A	B
AX-94969951	B	B	A	B	B	B	B	B	A	B	B	B	B	B	A	X	B	B	B	A	A	B	B	A	B	A	B	X	A	A	B	B	A	B	B	B	B	A	B	X	B	A	B	B	A	B	A	A	A
AX-95184450	B	B	A	X	B	B	B	B	A	B	B	B	B	B	B	B	B	X	A	A	A	B	B	A	A	A	B	X	B	A	B	B	A	B	A	B	B	X	B	A	B	B	A	B	X	B	A	A	B
AX-95242045	A	B	A	X	B	B	B	B	A	B	B	B	B	B	B	X	B	A	A	A	A	B	B	A	A	A	B	X	B	A	B	B	A	B	A	B	B	X	B	A	B	B	A	B	A	A	A	A	B
AX-94559451	B	B	B	X	B	B	X	B	A	B	A	B	B	A	B	X	B	A	A	A	A	B	B	B	A	A	B	A	B	A	B	B	A	A	A	B	A	A	B	A	B	B	A	A	A	A	B	A	B
AX-94701809	A	B	A	A	A	X	A	B	B	B	A	A	A	B	A	X	A	A	A	A	A	A	A	A	A	B	A	A	B	A	B	A	B	B	A	B	A	A	A	X	A	B	A	X	A	A	X	A	A
AX-95193576	X	B	A	A	A	X	A	B	B	B	A	A	A	B	A	X	A	A	A	A	A	A	A	A	A	B	A	A	B	A	B	A	B	B	A	B	A	A	A	A	A	B	A	X	A	A	X	A	A
AX-94836797	A	B	A	X	A	A	A	B	B	B	A	A	A	B	A	X	A	X	X	X	A	A	A	A	X	B	A	A	X	A	B	A	B	B	X	B	A	A	A	X	A	B	A	X	A	A	X	A	A
AX-94389356	A	B	A	A	A	A	A	B	B	B	X	A	A	B	A	X	A	A	A	A	A	A	A	A	A	B	A	A	X	A	B	A	B	B	A	B	A	A	A	A	A	B	A	X	A	A	B	A	A
AX-94625432	A	B	A	X	A	X	A	B	B	B	A	A	A	B	A	X	A	X	X	A	A	A	A	A	X	B	A	A	B	A	B	A	B	B	X	B	A	A	A	A	A	B	X	X	A	A	B	A	A
AX-95204287	B	B	A	A	B	A	X	B	B	A	B	A	B	B	A	B	A	A	A	A	X	A	A	A	A	B	B	A	A	A	B	A	A	B	B	A	B	A	B	A	B	A	A	B	B	B	A	B	A
AX-94815994	B	B	A	X	B	A	X	B	B	A	B	A	B	B	A	B	A	X	A	A	X	A	A	A	A	B	B	A	A	A	B	A	A	B	A	A	B	A	B	A	B	A	A	A	B	B	A	B	A
AX-94389452	B	B	A	X	A	B	B	A	A	B	B	B	A	B	A	X	B	A	A	A	B	B	A	A	A	A	A	A	X	A	B	B	A	B	A	B	B	A	X	A	B	B	A	B	X	A	A	A	B
AX-94802588	B	B	X	X	B	B	A	B	A	X	B	B	B	B	B	X	A	A	A	A	A	B	B	B	A	B	B	B	B	B	B	A	A	B	X	B	A	A	A	X	B	A	A	A	A	B	B	A	A
AX-94889714	X	B	A	A	A	B	B	A	A	X	B	B	A	B	A	B	A	A	A	A	B	B	B	A	A	A	A	A	X	A	X	B	A	X	A	B	B	A	B	A	X	B	A	B	X	A	A	A	B
AX-95151743	B	B	A	B	A	A	B	X	A	B	B	A	A	B	A	B	B	B	B	A	B	A	B	A	B	A	B	B	X	A	B	B	A	B	A	B	A	A	B	B	B	B	A	B	B	A	A	A	B
AX-95003644	B	B	A	A	A	B	B	X	A	B	B	A	A	B	B	B	A	A	B	A	B	A	B	A	B	A	B	B	A	B	B	B	A	B	B	B	B	A	X	A	X	A	B	B	A	B	B	A	A
AX-95150218	X	B	A	A	A	B	B	A	A	B	B	A	A	B	B	X	A	A	B	A	B	A	B	A	B	A	B	B	A	B	B	B	A	B	B	B	B	A	A	A	A	A	B	B	A	B	B	A	A
AX-94898545	B	B	A	A	A	B	B	A	A	B	B	A	A	B	B	X	A	A	A	A	B	A	B	A	A	A	B	B	A	B	B	B	A	B	A	B	B	A	A	A	X	A	A	B	A	B	B	A	A
AX-94844146	A	B	B	A	B	A	A	B	A	B	X	B	B	A	A	A	B	A	A	A	A	A	A	A	A	B	A	A	X	A	A	B	X	B	A	B	B	A	A	A	B	B	A	A	X	A	B	B	A
AX-94385320	A	B	B	X	B	A	A	B	X	B	B	B	B	A	X	X	B	A	A	A	X	A	X	X	A	B	A	A	X	A	X	A	B	B	X	B	B	A	A	X	B	B	A	A	X	A	B	B	X
AX-94458060	B	B	A	X	A	B	B	X	A	B	B	A	A	B	B	X	A	A	A	A	B	A	B	A	A	A	B	B	A	B	B	B	A	B	A	B	B	A	X	X	B	A	A	B	X	B	B	A	A
AX-95199197	X	B	B	X	B	A	A	B	X	B	B	B	B	B	B	B	B	A	A	A	X	A	B	B	A	B	A	A	B	A	B	A	B	B	A	B	A	A	B	X	B	B	A	A	B	A	B	B	A
AX-94485593	B	B	B	X	A	X	B	B	B	A	A	A	B	B	A	X	A	A	A	A	A	A	B	B	A	B	A	B	X	A	B	A	A	A	A	B	A	A	A	X	B	A	A	B	B	B	A	B	B
AX-94729262	B	B	A	A	B	B	B	X	A	B	B	B	A	X	B	A	A	A	A	A	A	A	B	A	A	A	B	B	A	B	B	B	B	B	A	B	B	A	X	A	B	A	A	B	A	B	B	A	B
AX-94758467	B	B	A	A	B	B	B	X	A	B	B	B	A	X	B	X	A	A	A	A	A	A	B	A	A	A	B	B	A	B	B	B	B	X	A	B	B	A	A	X	B	A	A	B	A	B	A	A	B
AX-94482907	B	B	B	X	B	A	B	B	B	A	B	A	B	B	A	X	A	A	B	A	A	A	B	B	B	B	A	B	A	A	B	A	A	B	A	B	A	A	A	X	B	B	B	B	X	B	B	B	A
AX-94582505	X	B	B	A	B	A	B	B	B	A	B	A	B	B	A	X	A	A	B	A	A	A	B	B	B	B	A	B	A	A	B	A	A	B	A	B	A	A	A	B	B	B	B	A	X	B	B	B	A
AX-94799113	B	B	B	A	B	A	B	B	B	A	B	A	B	B	A	X	A	A	B	A	A	A	B	B	B	B	A	B	A	A	B	A	A	X	A	B	A	A	A	X	B	B	B	A	X	B	B	B	A
AX-94445362	B	B	B	A	B	A	B	B	B	A	B	A	B	B	A	X	A	A	B	A	A	A	B	B	B	B	A	B	A	A	B	A	A	B	A	B	A	A	A	B	B	B	B	A	X	B	B	B	A
AX-94563599	B	B	B	A	B	A	B	B	B	A	B	A	B	B	A	X	A	A	B	A	A	A	B	B	B	B	A	B	A	A	B	A	X	B	A	B	A	A	A	B	B	B	B	A	X	B	B	B	A
AX-95216277	X	B	B	A	B	A	X	X	B	A	B	A	B	B	A	X	A	A	B	A	A	A	B	B	B	B	A	X	A	A	B	A	A	X	A	B	A	A	A	B	X	B	B	A	X	B	X	B	A
AX-94686435	A	B	A	A	B	A	B	B	A	B	B	B	A	B	B	B	A	A	A	A	B	A	B	A	A	A	B	B	A	A	B	B	B	X	A	B	B	B	X	X	A	A	A	B	A	B	A	A	B
AX-94466528	A	B	A	A	B	A	B	B	A	B	B	B	A	B	B	X	A	A	A	A	B	A	B	A	A	A	B	B	A	A	B	B	B	X	A	B	B	B	A	A	A	A	A	B	A	B	A	A	B
AX-94752964	B	A	B	A	B	B	A	A	A	B	B	B	A	X	A	A	A	A	A	A	A	A	A	A	A	A	B	B	B	A	B	A	A	B	A	A	X	B	A	A	B	B	A	X	A	A	A	B	B
AX-95085280	A	B	A	A	B	A	B	B	A	B	B	B	A	B	B	X	A	A	A	A	B	A	B	A	A	A	B	B	A	A	B	B	B	X	A	B	B	B	A	B	A	A	A	B	A	B	A	A	B
AX-94936410	B	A	B	X	B	X	B	B	B	A	A	B	B	B	A	A	A	A	A	A	A	A	A	A	A	A	B	A	A	B	B	A	A	B	A	A	B	A	A	A	B	A	A	A	B	B	A	A	A
AX-95225969	X	B	A	A	B	A	B	B	A	B	B	B	A	B	B	B	A	A	A	A	B	A	B	A	A	A	B	B	A	A	B	B	B	B	X	B	B	B	X	B	X	A	A	B	B	B	A	A	B
AX-94470163	A	B	A	X	B	B	B	B	B	B	B	B	A	A	B	B	B	X	A	A	A	B	B	B	A	A	B	A	B	X	B	A	X	X	A	B	B	B	B	X	B	B	A	B	A	B	A	A	B
AX-94939566	B	B	A	A	A	B	B	B	A	B	B	B	A	A	B	B	A	A	B	A	B	A	B	A	A	A	B	B	A	B	B	B	A	X	B	B	B	B	A	X	A	A	B	B	A	B	A	A	B
AX-94485323	B	B	B	X	B	B	A	B	A	B	B	B	B	B	A	X	B	A	A	A	B	A	A	A	A	A	B	X	B	A	B	A	B	B	A	A	A	A	A	B	B	B	A	A	B	B	B	B	X
AX-95017541	B	B	A	A	A	B	B	B	A	B	B	B	A	A	A	B	A	A	A	A	A	A	B	A	A	A	B	B	X	B	B	B	A	B	X	B	B	A	X	A	A	A	A	B	A	B	A	A	B
AX-95654169	B	B	A	X	A	B	B	B	A	B	B	B	A	A	A	B	A	A	A	A	A	A	B	A	A	A	B	B	A	B	B	B	A	B	A	B	B	A	X	X	A	A	A	B	A	B	A	A	B
AX-95197905	B	B	A	A	A	B	B	B	A	B	B	B	A	A	A	B	A	A	A	A	A	A	B	A	A	A	B	B	A	B	B	B	A	X	A	B	B	A	A	A	A	A	A	B	A	B	A	A	B
AX-94460997	B	B	A	A	A	B	B	B	A	B	B	B	A	A	A	B	A	A	A	A	A	A	B	A	A	A	B	B	A	B	B	B	A	X	A	B	B	A	A	X	A	A	A	B	A	B	A	A	B
AX-95135184	B	B	A	A	A	B	B	B	A	B	B	B	A	A	A	B	A	A	B	A	A	A	B	A	B	A	B	B	A	B	B	B	A	X	B	B	B	A	X	A	A	A	B	B	A	B	A	A	B
AX-94563003	B	A	A	B	A	B	B	A	B	B	B	A	A	B	A	B	B	B	X	A	B	X	A	B	X	A	A	A	B	A	B	A	A	B	A	A	A	B	B	X	A	B	A	X	A	B	B	B	A
AX-95075852	B	B	A	A	A	B	B	B	A	B	B	B	A	A	A	B	A	A	B	A	A	A	B	A	B	A	B	B	A	B	B	B	A	B	B	B	B	A	A	A	A	A	B	B	A	B	A	A	B
AX-94454052	B	B	B	X	B	B	X	B	A	B	A	B	B	B	B	B	B	A	A	A	X	B	B	X	A	A	B	A	B	B	B	B	B	B	A	B	X	A	B	B	B	B	A	A	A	A	A	A	A
AX-94785611	X	B	X	X	B	B	B	B	X	B	X	B	X	B	X	X	X	X	X	A	X	A	B	A	X	X	B	B	A	B	B	A	A	B	X	B	B	B	X	A	X	X	A	B	A	B	X	X	B
AX-94618441	B	B	B	A	B	B	X	B	A	B	A	B	B	A	B	B	B	A	A	A	A	B	B	B	A	A	B	A	B	A	B	B	A	A	A	B	A	A	B	B	B	B	A	A	A	A	A	A	B
AX-94802107	B	B	B	X	B	B	B	B	A	B	A	B	B	A	B	B	B	A	A	A	A	B	B	B	A	A	B	A	B	A	B	B	A	A	A	B	A	A	B	B	B	B	A	A	A	A	A	A	B
AX-95245928	B	B	B	X	B	B	B	B	A	B	A	B	B	A	B	B	B	A	A	A	X	B	B	B	A	A	B	A	B	A	B	B	A	A	A	B	A	A	B	A	B	B	A	A	A	A	B	A	B
AX-94381971	B	B	A	B	B	B	B	B	A	B	B	B	B	B	A	X	B	B	B	A	A	B	B	A	B	A	B	X	A	A	B	B	A	X	B	B	B	A	B	X	B	A	B	B	A	B	A	A	A
AX-94986732	B	B	B	X	B	B	X	B	A	B	A	B	B	A	B	B	B	A	A	A	A	B	B	B	A	A	B	A	B	A	B	B	A	A	A	B	A	A	B	A	B	B	A	A	A	A	B	A	B
AX-95017329	B	B	A	X	B	B	B	B	A	B	B	B	B	B	B	B	B	X	A	A	A	B	B	A	A	A	B	X	B	A	B	B	A	X	X	B	B	X	B	A	B	B	A	B	X	B	A	A	B
AX-95133018	A	B	A	A	A	A	A	B	B	B	A	A	A	B	A	X	A	A	A	A	A	A	A	A	A	B	A	A	X	A	B	A	B	B	A	B	A	A	A	X	A	B	A	X	A	A	B	A	A
AX-94616687	A	B	A	A	A	X	A	B	B	B	A	A	A	B	A	X	A	A	A	A	A	A	A	A	A	B	A	A	B	A	B	A	B	B	A	B	A	A	A	X	A	B	A	B	X	A	B	A	A
AX-94908332	A	B	A	A	A	X	A	B	B	B	A	A	A	B	A	X	A	A	A	A	A	A	A	A	A	B	A	A	B	A	B	A	B	B	A	B	A	A	A	B	A	B	A	X	A	A	B	A	A
AX-95255879	B	B	A	A	B	A	A	B	B	A	B	A	B	B	A	A	B	A	A	A	B	B	A	B	A	A	B	A	A	B	B	A	B	A	A	B	A	B	A	X	B	A	A	A	X	A	B	A	A
AX-94561554	B	A	A	A	B	A	A	B	B	A	B	A	A	B	A	A	B	A	A	A	B	X	A	B	A	A	B	A	A	B	B	A	B	A	A	B	A	B	A	X	A	A	A	A	B	A	B	A	A
AX-94395622	B	A	A	A	B	A	A	B	B	A	B	A	A	B	A	X	B	A	B	A	B	X	A	B	B	A	B	A	A	B	B	A	B	A	B	B	A	B	A	B	A	A	A	A	B	A	B	A	A
AX-94530229	B	A	A	A	B	A	A	B	B	A	B	A	X	B	A	X	B	A	B	A	B	X	A	B	B	A	B	B	A	B	B	A	B	A	B	B	A	B	A	B	A	A	A	A	B	A	B	A	A
AX-95223077	B	A	B	X	A	X	B	A	A	B	X	A	B	B	A	B	A	A	A	A	A	A	B	A	A	A	A	A	B	A	B	B	B	B	A	A	B	A	B	A	A	B	B	B	A	A	A	A	B
AX-94626189	B	A	A	A	B	A	B	B	B	A	B	A	X	X	A	X	A	A	A	A	B	A	A	B	A	A	B	B	A	A	B	A	B	A	A	B	B	B	A	A	A	A	A	A	B	A	B	A	B
AX-94752492	B	B	B	A	A	B	B	B	A	A	B	A	A	A	B	A	A	A	A	A	B	B	A	A	A	A	B	A	B	B	B	A	X	X	A	B	B	B	A	B	A	B	A	A	X	A	B	A	A
AX-95179399	B	B	B	A	A	B	B	B	A	A	B	A	A	A	B	A	A	A	A	A	B	B	A	A	A	A	B	A	B	B	B	A	B	X	A	B	B	B	A	B	A	B	A	A	X	A	B	A	A
AX-95252995	B	B	X	X	B	A	B	B	B	B	B	A	B	A	B	X	B	A	B	B	B	A	A	B	B	B	A	B	A	X	B	A	B	B	B	B	A	B	A	B	A	B	A	A	B	A	B	B	B
AX-94470714	B	B	X	X	B	A	B	B	A	B	B	A	B	A	B	X	B	A	B	B	B	A	A	B	B	B	A	B	A	X	B	A	B	B	B	B	A	B	A	B	A	B	A	A	B	A	B	B	B
AX-94499047	B	B	X	X	B	A	B	B	A	B	B	A	B	A	B	X	B	A	B	B	B	A	A	B	B	B	A	B	A	X	B	A	B	B	B	B	A	B	A	B	A	B	A	A	B	A	B	B	B
AX-94436234	B	X	A	A	B	A	B	B	A	B	X	A	B	A	B	A	B	A	B	B	B	A	A	B	B	B	A	B	A	A	B	A	B	B	B	B	A	B	A	A	A	B	A	A	X	A	B	B	B
AX-94799208	B	X	A	A	B	A	B	B	A	B	B	A	B	A	B	A	B	A	B	B	B	A	A	A	B	B	A	B	A	A	B	A	A	B	B	B	A	B	A	A	A	B	A	A	B	B	B	B	B
AX-94398472	B	B	B	B	A	B	B	B	A	A	B	B	A	B	B	A	A	B	B	B	A	B	A	B	A	A	B	A	B	B	B	A	B	B	A	B	B	B	A	A	A	B	B	B	B	A	A	A	A
AX-94443246	B	B	X	X	B	A	B	B	A	B	B	A	B	A	B	X	B	A	B	B	B	A	A	A	B	B	A	B	A	A	B	A	A	B	B	B	A	B	A	B	A	B	A	A	B	B	B	B	B
AX-95075882	B	B	X	X	B	A	B	B	A	B	B	A	B	A	B	X	B	A	A	A	B	A	A	A	A	B	A	B	A	A	B	A	A	B	A	B	A	B	A	X	A	B	A	A	B	B	B	B	B
AX-94689367	A	B	A	A	A	B	X	X	A	A	B	A	A	B	A	B	A	A	A	A	B	A	A	A	A	B	B	B	A	B	B	B	B	B	A	B	A	B	B	A	A	A	A	B	X	B	B	A	A
AX-94454033	B	B	X	X	B	A	B	B	A	B	B	A	B	A	B	X	B	A	A	A	B	A	A	A	A	B	A	B	A	A	B	A	A	B	A	B	A	B	A	A	A	B	A	A	B	B	B	B	B
AX-94439956	B	B	B	B	A	B	B	B	A	A	B	B	A	B	B	X	A	B	B	B	A	B	A	B	A	A	B	A	B	B	B	A	B	B	A	B	B	B	A	A	A	B	B	B	B	A	X	A	A
AX-94393045	B	B	X	A	B	A	B	B	A	B	B	A	B	A	B	X	B	A	B	B	B	A	A	A	B	B	A	B	A	A	B	A	A	B	B	B	A	B	A	A	A	B	X	A	B	B	B	B	B
AX-94435188	B	B	X	X	B	A	B	B	A	B	B	A	B	X	B	X	B	A	B	B	B	A	A	A	B	B	A	B	A	A	B	A	B	B	B	B	B	B	A	A	A	B	X	A	B	B	B	B	B
AX-94737990	B	X	A	A	B	A	B	B	A	B	B	A	B	A	B	A	B	A	B	B	B	A	A	A	B	B	A	B	A	A	B	A	B	B	B	B	B	B	A	A	A	B	A	A	B	B	B	B	B
AX-94713349	B	B	X	X	B	A	B	B	A	B	B	A	B	A	B	X	B	A	B	B	B	A	A	A	B	B	A	B	A	A	B	A	B	B	B	B	B	B	A	A	A	B	X	A	B	B	B	B	B
AX-94474857	B	X	X	A	B	A	B	B	A	B	B	A	B	A	B	X	B	A	B	B	B	A	A	A	B	B	A	B	A	A	B	A	B	B	X	B	B	B	A	A	A	B	A	A	B	B	B	B	B
AX-94911632	B	X	A	A	B	A	B	B	A	B	B	A	B	A	B	X	B	A	B	B	B	A	A	A	B	B	A	B	A	A	B	A	B	B	B	B	B	B	A	A	A	B	A	A	B	B	B	B	B
AX-94495697	B	X	X	X	B	A	B	B	A	B	B	A	B	A	B	X	B	A	A	A	B	A	A	A	A	B	A	B	A	A	B	A	B	B	A	B	B	B	A	A	A	B	A	A	B	B	B	B	B
AX-94995589	B	B	B	A	A	B	B	B	A	A	B	B	A	B	B	X	B	A	A	A	B	B	A	B	A	A	B	A	B	A	B	A	X	B	A	B	B	B	A	B	A	B	A	A	B	A	A	A	A
AX-94499822	B	B	X	A	B	A	B	B	B	B	B	A	B	A	B	X	B	A	A	A	B	A	B	A	A	B	A	B	A	A	B	A	A	X	A	B	B	B	A	X	B	B	A	A	B	B	B	B	B
AX-94480950	B	X	A	X	B	A	B	B	B	B	B	A	B	A	B	X	B	A	B	B	B	A	B	A	B	B	A	B	A	A	B	A	A	B	X	B	A	B	A	A	B	B	A	A	B	B	B	B	B
AX-95072327	B	B	A	A	B	A	A	B	B	B	B	B	B	A	A	X	B	A	B	B	B	A	B	A	B	B	A	B	A	A	B	A	A	B	X	B	A	B	A	B	B	B	A	X	A	B	B	B	B
AX-95630312	B	X	A	A	B	A	X	B	B	B	B	B	B	A	A	X	B	A	B	B	B	A	B	A	B	B	A	A	A	A	B	A	A	B	X	B	A	B	A	B	B	B	A	X	A	B	B	B	B
AX-94460524	B	X	B	X	B	X	A	A	B	B	B	B	B	B	A	X	B	A	A	A	A	A	B	B	A	B	A	A	A	A	B	A	A	B	A	B	A	B	A	A	B	B	A	A	A	A	B	B	B
AX-94829707	B	X	B	A	B	A	A	A	B	B	B	B	B	B	A	X	B	A	A	A	A	A	B	B	A	B	A	A	A	A	B	A	A	B	A	B	A	B	A	A	B	B	A	A	A	A	B	B	B
AX-94481626	A	X	A	A	A	B	B	B	A	B	X	A	A	B	B	X	B	A	B	B	B	B	A	B	A	A	B	B	B	A	B	A	A	B	A	B	B	A	A	X	A	B	B	B	A	A	A	B	A
AX-94700391	X	B	B	A	B	B	A	B	B	B	B	B	B	B	A	X	B	A	A	A	A	B	B	X	A	B	A	A	A	A	B	A	A	X	A	B	A	B	A	A	B	B	A	A	A	A	B	X	A
AX-94586183	B	B	B	A	B	B	A	B	B	B	B	B	B	B	A	A	B	A	A	A	A	B	B	B	A	B	A	A	A	A	B	A	A	X	A	B	A	B	A	A	B	B	A	A	A	A	B	B	A
AX-95152515	A	X	A	A	A	B	B	B	A	B	B	B	A	B	A	X	B	A	B	B	B	B	A	B	A	A	B	B	B	A	B	A	A	B	A	B	B	A	A	B	A	B	B	B	A	A	A	B	A
AX-94962492	B	B	B	A	B	B	A	B	B	B	B	B	B	B	A	A	B	A	A	A	A	B	B	B	A	B	A	A	A	A	B	A	A	X	A	B	A	B	A	A	B	B	A	A	A	A	B	B	A
AX-94833327	B	A	B	A	B	B	B	B	B	B	B	B	B	B	A	A	B	A	A	A	A	B	X	B	A	B	B	A	A	A	B	A	B	X	A	B	A	B	A	A	B	B	A	A	A	A	B	A	A
AX-94683793	B	A	B	A	B	B	B	B	B	B	B	B	B	B	A	X	B	A	A	A	A	B	X	B	A	B	B	A	A	A	B	A	B	B	A	B	A	B	A	A	B	B	A	A	A	A	B	A	A
AX-95119115	A	X	A	A	A	B	B	B	A	B	X	B	A	B	A	X	A	A	A	B	A	B	A	A	A	A	B	X	B	B	B	A	A	X	A	B	A	A	A	X	A	B	B	B	A	A	A	A	A
AX-94512236	A	B	A	A	A	B	B	B	A	B	B	B	B	B	A	X	B	A	A	A	A	B	A	A	A	A	B	X	B	B	B	A	A	X	A	B	A	A	X	A	A	B	A	B	X	A	B	A	A
AX-94633808	B	A	B	B	B	B	B	A	A	B	B	B	B	B	B	A	B	B	B	A	A	A	A	B	B	B	A	A	B	A	B	A	X	X	B	B	B	A	A	B	B	X	A	B	X	A	B	A	A
AX-94715783	B	A	B	B	B	A	B	A	A	B	B	B	B	B	B	A	B	B	B	A	A	A	A	B	B	B	A	A	B	A	B	A	B	X	B	B	B	A	A	B	B	X	A	B	B	A	B	A	A
AX-94775611	B	A	B	X	A	X	B	A	A	B	B	A	B	B	A	B	A	A	A	A	A	A	B	A	A	A	B	A	B	B	B	B	B	B	A	A	B	A	B	A	B	B	A	B	A	A	A	A	B
AX-94436556	B	A	B	X	A	X	B	A	A	B	X	A	B	B	A	B	A	A	A	A	A	A	B	A	A	A	A	A	B	A	B	B	B	B	A	A	B	A	B	A	A	B	B	B	A	A	X	A	B
AX-94404804	B	A	B	X	A	X	B	A	A	B	X	A	B	B	A	B	A	A	A	A	A	A	B	A	A	A	A	A	B	B	B	B	B	B	A	A	B	A	B	A	A	B	B	B	A	A	A	A	B
AX-94609262	B	B	A	X	B	A	A	B	B	A	X	A	B	B	A	X	B	A	A	A	B	B	A	B	A	A	B	A	A	B	B	A	B	X	A	B	A	B	A	X	A	A	X	A	B	A	B	A	A
AX-95684718	B	B	B	A	A	B	B	B	A	A	X	A	A	A	B	X	A	A	A	A	B	B	A	A	A	A	B	A	B	B	B	A	B	B	A	B	B	B	A	B	A	B	A	A	B	A	B	A	A
AX-95240885	B	B	B	X	A	B	B	B	A	A	X	A	A	A	B	X	A	X	A	A	B	B	A	A	A	A	B	A	B	B	B	A	B	B	A	B	B	B	A	B	A	B	A	A	B	A	B	A	A
AX-94951437	B	B	B	A	A	B	B	B	A	A	B	A	A	B	B	A	A	A	A	A	B	B	A	A	A	A	B	A	B	B	B	A	B	X	A	B	B	B	A	B	A	B	A	A	B	A	A	A	A
AX-94851653	A	A	A	A	A	B	B	B	A	B	B	B	A	B	A	A	B	A	A	B	B	B	A	B	A	A	B	B	B	B	B	A	A	X	A	B	B	A	A	B	A	B	B	B	A	A	A	A	B
AX-94460515	B	B	B	X	A	B	B	B	A	A	B	B	A	B	B	X	A	A	A	A	A	B	A	B	A	A	B	A	B	B	B	A	B	B	A	B	B	B	A	A	A	B	A	A	B	A	X	A	A
AX-94803153	B	B	X	X	B	A	B	B	A	B	B	A	B	A	B	X	B	A	B	B	B	A	A	A	B	B	A	B	A	A	B	A	A	B	B	B	A	B	A	A	A	B	A	A	B	B	B	B	B
AX-94807379	B	B	B	B	A	B	B	B	A	A	B	B	A	B	B	A	A	B	B	B	A	B	A	B	A	A	B	A	B	B	B	A	B	B	A	B	B	B	A	A	A	B	B	B	B	A	A	A	A
AX-94474000	B	B	B	B	A	B	B	B	A	A	B	B	A	B	B	X	A	B	B	B	A	B	A	B	A	A	B	A	B	B	B	A	B	B	A	B	B	B	A	A	A	B	B	B	B	A	X	A	A
AX-94438238	X	A	A	X	B	X	B	X	B	A	B	X	B	X	B	X	A	A	A	A	B	B	A	X	A	X	B	A	A	A	B	B	B	X	A	X	A	A	B	X	B	A	A	B	X	A	A	A	X
AX-94425327	B	B	B	B	A	B	B	B	A	A	B	B	A	B	B	X	A	B	B	B	A	B	A	B	A	A	B	A	B	B	B	A	B	B	A	B	B	B	A	A	A	B	B	B	B	A	X	A	A
AX-94509316	B	B	X	X	B	A	B	B	A	B	B	A	B	A	B	X	B	A	B	B	B	A	A	A	B	B	A	B	A	A	B	A	B	B	B	B	B	B	A	A	A	B	X	A	B	B	B	B	B
AX-95630395	B	B	B	A	A	B	B	B	A	A	B	B	A	B	B	X	B	A	A	A	B	B	A	B	A	A	B	A	B	A	B	A	B	B	A	B	B	B	A	X	A	B	A	A	B	A	A	A	A
AX-94429752	B	B	B	B	A	B	B	B	A	A	B	B	A	B	B	X	B	B	B	B	B	B	A	B	A	A	B	A	B	A	B	A	B	B	A	B	B	B	A	B	A	B	B	B	B	A	A	A	A
AX-94480399	B	B	B	A	A	B	B	B	A	A	B	B	A	B	B	X	B	A	A	A	B	B	A	B	A	A	B	A	B	A	B	A	B	B	A	B	B	B	A	B	A	B	A	A	X	A	A	A	A
AX-94814413	B	B	B	B	A	B	B	B	A	A	B	B	A	B	B	X	B	B	B	B	B	B	A	B	A	A	B	A	B	A	B	A	B	B	A	B	B	B	A	B	A	B	B	B	B	A	A	A	A
AX-94704485	B	B	B	X	A	B	B	B	A	A	B	B	A	B	B	X	B	A	A	A	B	B	A	B	A	A	B	A	B	A	B	A	B	B	A	B	B	B	A	X	A	B	A	A	B	A	A	A	A
AX-94429243	B	B	B	A	A	B	B	B	A	A	B	A	A	B	B	X	B	A	A	A	B	B	A	B	A	A	B	A	B	A	B	A	B	B	A	B	A	B	A	A	A	B	A	A	X	A	A	A	A
AX-94712956	B	B	B	B	A	B	B	B	A	A	B	A	A	B	B	B	B	X	A	A	B	B	A	B	A	A	B	A	B	A	B	A	B	B	X	B	A	B	A	A	A	B	A	A	B	A	A	A	A
AX-95203370	B	B	B	X	A	B	B	B	A	A	B	A	A	B	B	X	B	A	A	A	B	B	A	B	A	A	B	A	B	A	X	A	B	B	A	B	A	A	A	A	A	B	A	A	B	A	A	A	A
AX-94406474	B	B	B	A	A	B	B	B	A	A	B	A	A	B	B	X	B	A	A	A	B	B	A	B	A	A	B	A	B	A	B	A	B	B	A	B	A	A	A	A	A	B	A	A	B	A	A	A	A
AX-94769660	B	B	A	A	B	A	A	B	B	B	X	B	B	A	A	A	B	A	B	B	B	A	B	A	B	B	A	B	A	A	B	A	A	B	X	B	A	B	A	B	B	B	A	X	A	B	B	B	B
AX-95098029	A	A	A	A	A	B	B	B	A	B	B	A	A	B	B	X	B	A	B	B	B	B	A	B	A	A	B	A	B	A	B	A	B	B	A	B	A	A	A	X	A	B	B	B	A	A	A	A	A
AX-94585575	A	A	A	A	A	B	B	B	A	B	B	A	A	B	B	A	B	A	B	B	B	B	A	B	A	A	B	B	X	A	X	A	A	X	A	B	B	A	A	X	A	B	B	B	A	A	A	B	A
AX-94637010	A	X	A	A	A	B	B	B	A	B	B	B	A	B	A	X	B	A	B	B	B	B	A	B	A	A	B	B	B	A	B	A	A	X	A	B	B	A	A	B	A	B	B	B	A	A	A	B	A
AX-94514940	A	X	A	A	A	B	B	B	A	B	B	B	A	B	A	X	B	A	A	B	B	B	A	B	A	A	B	B	B	A	B	A	A	X	A	B	B	A	A	X	A	B	B	B	A	A	A	A	A
AX-95652719	A	X	A	A	A	B	B	B	A	B	B	B	A	B	A	A	A	A	A	B	B	B	A	B	A	A	B	X	B	B	B	A	A	X	A	B	A	A	A	X	A	B	B	B	A	A	A	A	B
AX-94647273	A	X	A	A	A	B	B	B	A	B	B	B	A	B	A	X	A	A	A	B	B	B	A	B	A	A	B	X	B	B	B	A	A	X	A	B	A	A	A	B	A	B	B	B	A	A	A	A	B
AX-94498500	B	A	X	A	B	B	B	B	B	B	B	B	B	B	A	X	B	A	A	A	A	B	X	B	A	B	B	A	A	A	B	A	B	B	A	B	A	B	A	A	B	B	A	A	A	A	B	A	A
AX-94456387	A	B	A	A	A	B	B	B	A	B	B	B	A	B	A	X	X	A	A	B	B	B	A	A	A	A	B	X	B	B	B	A	A	B	A	B	A	A	A	B	A	B	B	B	X	A	A	A	A
AX-94522472	A	X	A	A	A	B	B	B	A	B	B	B	A	B	A	X	A	A	A	B	B	B	A	A	A	A	B	X	B	B	B	A	A	X	A	B	A	A	A	X	A	B	B	B	X	A	A	A	A
AX-94450445	A	X	A	A	A	B	B	B	A	B	X	B	A	B	A	X	A	A	A	X	B	B	A	A	X	A	B	X	B	B	B	X	X	B	A	B	A	A	A	A	X	B	A	B	X	A	A	A	A
AX-94424152	A	X	A	A	A	B	B	B	A	B	B	B	A	B	A	A	A	A	A	B	A	B	A	A	A	A	B	X	B	B	B	A	A	B	A	B	A	A	A	B	A	B	B	B	A	A	A	A	A
AX-94460257	A	B	A	A	A	B	B	B	A	B	B	B	B	B	A	X	B	A	A	A	A	B	A	A	A	A	B	X	B	B	B	A	A	B	A	B	A	A	B	A	A	B	A	B	B	A	B	A	A
AX-94527403	A	B	A	A	A	B	B	B	A	B	B	B	B	B	A	B	A	A	A	A	A	B	A	A	A	A	B	X	B	B	B	A	A	B	A	B	A	A	B	A	A	B	A	B	B	A	B	A	A
AX-94704465	A	B	A	A	A	B	B	B	A	B	B	B	B	B	A	X	A	A	A	A	A	B	A	A	A	A	B	X	B	B	B	A	A	X	A	B	A	A	B	X	A	B	A	B	B	A	B	A	A
AX-95022318	B	A	B	A	A	X	B	A	A	B	B	A	B	B	A	B	A	A	A	A	A	A	B	A	A	A	A	A	B	A	B	B	B	B	A	A	B	A	B	A	A	B	B	B	A	A	A	A	B
AX-94867705	B	A	B	X	A	X	B	A	A	B	X	A	B	B	A	B	A	A	A	A	A	A	B	A	A	A	A	A	B	B	B	B	B	B	A	A	B	A	B	A	A	B	B	B	A	A	A	A	B
AX-94727010	B	A	A	X	B	A	B	B	B	A	B	A	X	B	A	X	A	A	B	B	B	A	A	B	B	A	B	B	A	A	B	A	X	A	B	B	A	B	A	X	A	A	A	A	B	A	B	A	B
AX-95013046	B	B	B	A	A	B	X	B	A	A	B	A	A	A	B	A	A	A	A	A	B	B	A	A	A	A	B	A	B	B	X	A	X	X	A	B	B	B	A	B	A	B	A	A	X	A	B	A	A
AX-94580801	B	A	A	B	A	B	B	A	B	B	B	A	A	B	B	B	B	B	B	A	B	X	A	B	B	A	A	A	B	A	B	A	A	B	A	A	A	B	B	X	A	B	A	A	A	A	B	B	A
AX-94570899	B	B	B	A	A	B	B	B	A	A	B	A	A	B	B	A	A	A	A	A	B	B	A	A	A	A	B	A	B	B	B	A	X	X	A	B	B	B	A	B	A	B	A	A	X	A	A	A	A
AX-94544260	B	X	X	X	B	B	A	B	A	A	B	X	A	A	B	B	A	A	A	B	B	A	B	X	A	A	X	B	B	B	B	B	B	A	B	B	B	X	B	X	A	B	B	B	X	X	A	X	X
AX-94454477	B	B	B	B	A	B	B	B	A	A	B	B	A	B	B	X	A	B	B	B	A	B	A	B	A	A	B	A	B	B	B	A	B	B	A	B	B	B	A	A	A	B	B	B	B	A	A	A	A
AX-94531680	B	X	A	A	B	A	B	B	A	B	B	A	B	A	B	X	B	A	B	B	B	A	A	A	B	B	A	B	A	A	B	A	A	B	B	B	A	B	A	X	A	B	A	A	B	B	B	B	B
AX-95137520	A	A	A	A	A	B	B	X	A	B	B	X	A	X	B	B	B	B	B	B	B	B	B	X	B	A	A	B	B	X	B	A	X	A	X	B	B	X	B	B	A	A	B	A	B	B	B	B	A
AX-94707424	B	B	A	A	B	A	B	B	A	B	B	A	B	A	B	X	B	A	B	B	B	A	A	A	B	B	A	B	A	A	B	A	A	B	B	B	A	B	A	A	A	B	X	A	B	B	B	B	B
AX-95101481	B	B	B	B	A	B	B	B	A	A	B	B	A	B	B	X	A	B	B	B	A	B	A	B	A	A	B	A	B	B	B	A	B	B	A	B	B	B	A	A	A	B	B	B	B	A	X	A	A
AX-95201364	B	B	A	X	B	A	X	B	B	A	B	A	B	B	A	B	A	X	A	A	X	A	A	A	A	B	B	A	X	A	B	A	A	B	X	A	B	A	B	X	B	A	A	A	B	B	A	B	A
AX-94428206	B	B	B	B	B	A	B	B	A	A	A	A	A	B	A	X	A	B	A	A	B	A	B	B	X	A	A	B	A	A	B	A	A	A	B	A	B	A	B	B	A	A	A	A	X	A	A	B	A
AX-95241788	B	B	X	X	B	A	B	B	A	B	B	A	B	A	B	X	B	A	B	B	B	A	A	A	B	B	A	B	A	A	B	A	B	B	B	B	B	B	A	A	A	B	X	A	B	B	B	B	B
AX-94422775	B	B	X	X	B	A	B	B	A	B	B	A	B	A	B	X	B	A	B	B	B	A	A	A	B	B	A	B	A	A	B	A	B	B	B	B	B	B	A	A	A	B	X	A	B	B	B	B	B
AX-95086975	B	B	X	X	B	A	B	B	A	B	X	A	B	A	B	A	B	X	B	B	B	A	A	A	B	B	A	B	A	A	B	A	B	B	B	B	B	B	A	A	A	B	A	A	B	B	B	B	B
AX-94398217	B	B	X	A	B	A	B	B	A	B	B	A	B	A	B	X	B	X	A	A	B	A	A	A	A	B	A	B	A	A	B	A	B	X	A	B	B	B	A	A	A	B	A	A	B	B	B	B	B
AX-94935938	B	X	X	X	B	A	B	B	X	B	B	B	B	X	B	X	B	X	B	B	B	A	X	A	B	B	A	B	A	A	B	A	B	B	B	B	B	B	A	A	X	B	X	X	B	B	B	B	B
AX-95089324	B	B	B	B	A	B	B	B	A	A	B	B	A	B	B	A	B	B	B	B	B	B	A	B	A	A	B	A	B	A	B	A	B	B	A	B	B	B	A	B	A	B	B	B	X	A	A	A	A
AX-94590370	B	X	A	A	B	A	B	B	B	B	X	A	B	A	B	X	B	A	B	B	B	A	B	A	B	B	A	B	A	A	X	A	A	B	B	B	A	B	A	A	B	B	A	A	B	B	B	B	B
AX-94519825	B	B	B	X	A	B	B	B	A	A	B	A	A	B	B	X	B	A	A	A	B	B	A	B	A	A	B	A	B	A	B	A	B	B	A	B	A	B	A	A	A	B	A	A	B	A	A	A	A
AX-94504105	B	B	B	A	A	B	B	B	A	A	X	A	A	B	B	X	B	A	A	A	B	B	A	B	A	A	B	A	B	A	B	A	B	B	A	B	A	A	A	A	A	B	A	A	X	A	A	A	A
AX-94611229	B	B	B	X	A	B	B	B	A	A	B	A	A	B	B	X	B	A	A	A	B	B	A	B	A	A	B	A	B	A	B	A	B	B	A	B	A	A	A	X	A	B	A	A	B	A	A	A	A
AX-95215836	B	B	A	A	B	A	A	B	B	B	B	B	B	A	A	X	B	A	B	B	B	A	B	A	B	B	A	B	A	A	B	A	A	B	X	B	A	B	A	B	B	B	A	X	A	B	B	B	B
AX-95658958	A	A	A	A	A	B	B	B	A	B	B	A	A	B	B	X	B	A	B	B	B	B	A	B	A	A	B	A	B	A	B	A	B	B	A	B	A	A	A	X	A	B	B	B	A	A	A	A	A
AX-95111256	A	A	A	A	A	B	B	B	A	B	X	A	A	B	B	X	B	A	B	B	B	B	A	B	A	A	B	A	B	A	B	A	B	B	A	B	B	A	A	A	A	B	B	B	A	A	A	A	A
AX-94518159	A	A	A	A	A	B	B	B	A	B	B	A	A	B	B	X	B	A	B	B	B	B	A	B	A	A	B	B	B	A	B	A	A	X	A	B	B	A	A	B	A	B	B	B	A	A	A	B	A
AX-95098575	A	X	A	A	A	B	B	B	A	B	B	A	A	B	B	X	B	A	B	B	B	B	A	B	A	A	B	B	B	A	B	A	A	B	A	B	B	A	A	X	A	B	B	B	X	A	A	B	A
AX-94479553	B	B	B	X	B	B	A	B	B	B	B	B	B	B	A	X	B	A	A	A	A	B	B	B	A	B	A	A	A	A	B	A	A	X	A	B	A	B	A	A	B	B	A	A	A	A	B	B	A
AX-94819288	A	X	A	A	A	B	B	B	A	B	B	B	A	B	A	X	B	A	B	B	B	B	A	B	A	A	B	B	B	A	B	A	A	B	A	B	B	A	A	X	A	B	B	B	A	A	A	B	A
AX-94989383	A	X	A	A	A	B	B	B	A	B	B	B	A	B	B	X	B	A	A	B	B	B	A	B	A	A	B	X	B	B	B	A	A	B	A	B	A	A	A	B	A	B	B	B	X	X	A	A	B
AX-95210310	A	B	A	A	A	B	B	B	A	B	B	B	B	B	A	X	B	A	A	A	A	B	A	A	A	A	B	X	B	B	B	A	A	X	A	B	A	A	X	X	A	B	A	B	B	A	B	A	A
AX-94644333	B	A	B	X	B	A	B	A	A	B	X	B	B	B	B	X	B	X	B	A	X	A	A	X	B	B	X	A	B	A	B	A	B	X	B	B	B	A	A	X	B	X	A	B	X	A	B	A	A
AX-95126745	A	A	B	A	B	B	B	A	B	B	B	B	A	B	A	X	B	A	A	X	B	A	B	B	A	B	B	A	A	A	B	A	B	B	B	B	X	B	A	X	B	A	A	B	X	B	X	A	B
AX-94765269	B	A	X	A	X	B	B	B	B	A	B	B	A	B	X	B	A	A	A	A	A	A	B	A	A	A	B	A	B	B	B	B	B	B	A	B	B	A	X	X	B	B	A	A	B	A	B	A	B
AX-94797959	B	X	B	X	A	B	B	X	A	A	X	A	A	A	B	B	A	A	B	X	A	B	A	A	B	A	B	A	B	A	B	B	B	X	A	B	B	B	B	X	B	X	B	B	A	A	A	A	B
AX-94823192	B	A	B	X	B	X	B	B	B	A	A	B	B	B	A	A	A	A	A	A	A	A	A	A	A	A	B	A	A	B	B	A	A	B	A	A	B	A	A	A	B	A	A	A	B	B	A	A	A
AX-94864423	B	X	B	X	A	B	B	A	A	A	A	A	A	A	B	B	A	A	B	B	A	B	A	A	B	A	B	A	B	A	B	B	B	A	A	B	B	B	B	A	B	X	B	B	A	A	A	A	B
AX-94599030	B	A	A	B	B	A	A	B	A	A	A	B	B	B	B	X	A	B	B	A	B	A	B	B	B	A	B	A	A	B	B	A	A	B	B	B	B	B	A	B	B	A	A	B	B	B	A	A	A
AX-94789404	B	A	A	A	B	B	A	B	A	A	B	A	A	A	B	B	A	A	A	B	B	A	B	X	A	A	X	B	B	B	B	B	B	A	B	B	B	A	B	A	A	B	B	B	B	X	A	X	X
AX-94635019	B	A	A	A	B	B	A	B	A	A	B	A	A	A	B	B	A	A	A	B	B	A	B	B	A	A	X	B	B	B	B	B	B	A	B	B	B	A	B	X	A	B	B	B	B	A	A	X	X
AX-95108463	B	X	A	B	B	A	A	B	A	A	B	A	B	B	B	X	X	B	B	A	B	A	B	B	B	A	B	A	A	B	B	A	A	B	B	B	B	B	A	B	B	A	A	A	B	B	A	A	A
AX-94977239	B	X	B	X	B	A	A	B	A	A	X	A	B	B	A	X	X	A	A	A	A	A	A	B	A	B	B	A	B	B	B	A	A	B	A	B	B	B	A	A	B	A	A	B	B	B	B	B	A
AX-94721240	B	X	B	X	B	A	A	B	A	A	X	A	B	B	A	X	A	X	B	A	A	A	A	B	B	B	B	A	B	B	B	A	A	B	B	B	B	B	A	B	B	A	A	B	B	B	B	B	A
AX-94484388	B	X	B	X	B	A	A	B	A	A	X	A	B	B	A	X	A	X	B	A	A	A	A	B	B	B	B	A	B	B	B	A	A	B	B	B	B	B	A	B	B	A	A	B	B	B	B	B	A
AX-94557199	B	X	B	X	A	A	A	B	A	A	X	A	B	B	A	B	A	X	B	A	B	A	A	X	B	B	B	A	X	B	B	A	A	B	B	B	B	B	B	X	B	A	A	B	B	B	B	B	A
AX-94625566	B	X	B	X	A	X	B	B	A	A	X	A	B	B	B	X	X	A	A	A	B	A	A	B	A	B	B	A	B	B	B	A	A	B	A	A	B	B	B	A	B	A	A	B	B	B	B	B	A
AX-94896513	A	A	A	A	A	B	A	B	A	B	B	A	A	B	B	X	B	A	A	A	B	A	B	B	A	B	B	B	A	B	B	B	A	B	B	B	B	A	A	B	X	A	A	B	X	A	A	B	B
AX-94469815	B	X	B	X	A	X	B	B	A	A	X	A	B	B	B	X	X	A	A	A	B	A	A	B	A	B	B	A	B	X	B	A	A	B	A	A	B	B	B	X	B	A	A	B	B	B	B	B	A
AX-94518705	B	B	B	X	A	A	B	A	A	B	B	A	A	B	B	B	B	A	A	A	B	A	A	B	A	B	B	A	B	A	B	A	A	B	A	X	B	A	B	B	B	B	A	B	A	A	B	B	A
AX-94761767	B	B	B	A	A	A	B	A	A	B	X	A	A	B	B	X	B	A	A	A	B	A	A	B	A	B	B	A	B	A	B	A	A	B	A	X	B	A	B	X	B	B	A	B	A	A	B	X	A
AX-94767736	B	B	B	A	A	A	B	A	A	B	B	A	A	B	B	X	B	A	A	A	B	A	A	B	A	A	B	A	B	A	B	A	A	X	A	X	B	A	B	A	B	B	A	B	A	A	B	B	A
AX-95068871	B	B	A	B	A	B	A	X	B	B	B	A	A	B	A	X	B	B	A	B	B	B	A	B	A	B	B	A	B	A	B	A	A	B	A	A	A	B	B	X	B	B	B	A	A	A	B	B	A
AX-94770376	B	A	A	B	A	B	A	X	B	B	B	A	A	B	A	X	B	B	A	B	B	B	A	B	A	B	B	A	B	A	B	A	A	B	A	A	A	B	B	X	B	B	B	A	A	A	B	B	A
AX-94464372	B	A	A	B	A	B	B	A	B	B	B	A	A	B	A	B	B	B	A	B	B	X	A	B	A	B	B	A	B	A	B	A	A	B	A	A	A	B	B	B	B	B	A	A	A	A	B	B	A
AX-94895670	B	A	A	B	A	B	B	A	B	B	B	A	A	B	B	B	B	B	B	A	B	B	A	B	B	A	B	A	B	A	B	A	A	B	A	A	A	B	B	X	A	B	A	A	A	A	B	B	A
AX-94499635	B	A	A	B	A	B	B	A	B	B	B	A	A	B	B	B	B	B	B	A	B	X	A	B	B	A	A	A	B	A	B	A	A	B	A	A	A	B	B	A	A	B	A	A	A	A	B	B	A
AX-94658573	B	A	A	B	A	B	B	A	B	B	B	A	A	B	B	B	B	B	B	A	B	X	A	B	B	A	A	A	B	A	B	A	A	B	A	A	A	B	B	B	A	B	A	A	A	A	B	B	A
AX-94434804	B	A	A	B	A	B	B	X	B	B	B	A	A	B	X	B	B	B	B	A	B	B	A	B	B	A	A	A	X	A	B	A	A	B	A	A	A	B	B	A	A	B	A	B	A	A	B	B	A
AX-94876891	B	A	A	B	A	B	B	X	B	B	B	A	A	B	X	B	B	B	B	A	B	B	A	B	B	A	A	A	B	A	B	A	A	B	A	A	A	B	B	B	A	B	A	B	X	B	B	B	A
AX-94504433	B	A	A	B	A	B	B	B	B	B	B	A	A	B	A	B	B	B	B	A	B	X	A	B	B	A	A	A	B	A	B	A	A	B	A	A	A	B	B	A	A	B	A	B	A	B	B	B	B
AX-94632604	B	A	A	X	B	B	A	B	A	A	B	A	A	A	B	B	A	A	A	B	B	A	B	B	A	A	B	B	B	B	B	B	B	X	B	B	B	A	B	A	A	B	B	B	B	X	A	X	X
AX-94924787	B	A	A	X	B	B	A	B	A	A	B	A	A	A	B	B	A	X	A	B	B	A	B	B	A	A	B	B	B	B	B	B	B	X	B	B	B	A	B	B	A	B	B	B	B	X	A	X	X
AX-94946328	B	A	A	A	B	B	A	B	A	A	B	A	A	A	B	B	A	A	A	B	B	A	B	B	A	A	X	B	B	B	B	B	B	A	B	B	B	A	B	A	A	B	B	B	X	X	A	X	X
AX-94629926	B	B	B	A	B	B	B	A	A	A	B	X	A	A	B	B	A	A	A	A	B	A	B	X	A	A	B	A	B	A	B	B	A	A	A	B	X	B	B	A	A	A	A	B	B	A	A	B	B
AX-95007707	X	X	X	A	X	X	B	A	A	A	X	B	A	A	X	B	A	A	A	A	B	A	X	X	A	A	B	A	B	A	X	B	A	A	A	X	X	X	B	X	A	A	A	B	X	A	A	X	X
AX-94395711	B	B	B	X	X	B	B	A	A	A	B	B	A	A	B	B	A	A	A	A	B	B	A	A	A	A	B	A	B	A	B	B	A	A	A	B	B	B	B	A	A	A	A	B	B	A	A	B	B
AX-94461604	B	X	B	A	A	B	B	A	A	A	B	A	A	A	B	B	A	A	A	A	B	B	A	A	A	A	B	A	B	A	B	B	B	A	A	B	B	B	B	B	A	A	A	B	A	A	A	B	X
AX-94545917	X	A	X	A	X	X	X	A	A	A	B	A	A	A	B	B	A	A	A	A	B	X	A	A	A	A	B	A	B	A	B	B	B	A	A	B	B	X	B	A	A	A	A	B	A	A	A	A	X
AX-94827484	B	X	B	A	A	B	B	A	A	A	B	A	A	A	B	B	A	A	B	B	B	B	A	A	B	A	B	A	B	A	B	B	B	A	A	B	B	B	B	A	B	X	B	B	A	A	A	A	B
AX-94648074	B	B	B	A	B	A	A	B	X	B	B	B	B	B	X	B	B	A	A	A	X	A	B	B	A	B	A	A	B	A	B	A	B	B	A	B	A	A	B	X	B	B	A	A	X	A	B	B	A
AX-94533934	X	B	A	A	A	B	X	X	A	A	B	A	A	B	A	B	A	A	A	A	B	A	A	A	A	B	B	B	A	B	B	B	B	B	X	B	A	B	B	A	X	A	A	B	X	B	B	A	A
AX-95242684	B	X	B	X	A	B	B	A	A	A	A	A	A	A	B	B	A	A	B	B	A	B	A	A	B	A	B	A	B	A	B	B	B	A	A	B	B	B	B	A	B	X	B	B	A	A	A	A	B
AX-95222171	B	B	B	X	A	B	B	B	A	A	B	B	A	B	B	X	B	A	A	A	B	B	A	B	A	A	B	A	B	A	B	A	B	B	A	B	B	B	A	A	A	B	A	A	B	A	A	A	A
AX-94568436	B	B	B	B	A	B	B	B	A	A	B	B	A	B	B	X	A	B	B	B	A	B	A	B	A	A	B	A	B	B	B	A	B	B	A	B	B	B	A	A	A	B	B	B	B	A	X	A	A
AX-94682359	B	X	B	A	A	B	B	A	A	A	A	A	A	A	B	B	A	A	B	B	A	B	A	A	B	A	B	A	B	A	B	B	B	A	A	B	B	B	B	A	B	X	B	B	A	A	A	A	B
AX-95629916	B	X	B	A	A	B	B	X	A	A	A	A	A	A	B	B	A	A	B	X	A	B	A	A	B	A	B	A	B	A	B	B	B	X	A	B	B	B	B	A	B	X	B	B	A	A	A	A	B
AX-94392576	B	X	B	X	A	B	B	X	A	A	X	A	A	A	B	B	A	A	B	X	A	B	A	A	B	A	B	A	B	A	B	B	B	X	A	B	B	B	B	X	B	B	B	B	A	A	A	A	B
AX-94634298	A	B	A	A	B	A	B	B	A	B	B	B	A	B	B	B	A	A	A	A	B	A	B	A	A	A	B	B	A	A	B	B	B	B	A	B	B	B	X	X	A	A	A	B	X	B	A	A	B
AX-94421709	B	X	B	X	A	B	B	X	A	A	X	A	A	A	B	B	A	X	B	X	A	B	A	A	B	A	B	A	B	A	B	B	B	B	A	B	B	B	B	X	B	X	X	B	A	A	A	X	B
AX-94679648	B	X	B	A	A	B	B	X	A	A	A	A	A	A	B	B	A	A	B	X	A	B	A	A	B	A	B	A	B	A	B	B	B	B	A	B	B	B	B	A	B	X	X	B	A	A	A	A	B
AX-94895808	B	X	B	X	A	B	B	B	A	A	X	A	A	A	B	B	A	A	B	X	A	B	A	A	B	A	B	A	B	A	B	B	B	B	A	B	B	B	B	X	B	B	A	B	A	A	A	A	B
AX-94498360	B	B	B	X	A	B	B	X	A	A	X	A	A	A	B	B	A	A	B	X	A	B	A	A	B	A	B	A	B	A	B	B	B	X	A	B	B	B	B	X	B	A	A	B	A	A	A	A	B
AX-94474747	B	B	B	X	A	B	B	X	A	A	B	A	A	A	B	B	A	A	B	B	A	B	A	B	B	A	B	A	B	A	B	A	B	B	A	B	B	B	B	X	B	A	B	B	A	A	A	B	B
AX-94436544	B	B	B	X	A	B	B	B	A	A	B	A	A	A	B	B	A	A	B	A	A	B	A	B	B	A	B	A	B	A	B	A	B	B	A	B	B	B	B	X	B	A	B	B	B	A	A	B	B
AX-94812592	B	B	B	A	A	B	B	B	A	A	B	A	A	A	B	B	A	A	A	A	A	B	B	A	A	A	B	A	A	A	B	A	B	B	A	B	B	B	B	X	B	A	A	B	B	A	A	B	A
AX-94484839	B	B	B	X	A	B	B	B	A	A	B	A	A	A	B	B	A	A	B	A	A	B	B	A	B	A	B	A	A	A	B	A	B	X	A	B	B	B	B	B	B	A	B	B	B	A	A	B	A
AX-94394439	B	B	B	A	A	B	B	B	A	A	B	A	A	A	B	B	A	A	A	A	A	A	B	A	A	A	B	A	A	A	B	A	B	B	A	B	B	B	B	X	B	A	A	B	B	A	A	B	A
AX-95178631	B	B	B	B	A	B	B	A	A	A	B	A	A	A	B	B	A	B	B	A	A	A	B	A	B	A	B	A	A	A	B	A	B	B	X	B	B	B	B	B	X	A	B	B	B	A	A	B	A
AX-94546364	B	B	B	B	A	B	B	A	A	A	B	A	B	A	B	B	A	B	B	A	A	A	B	A	B	A	B	A	A	A	B	A	B	B	A	B	B	B	B	B	A	A	B	B	A	A	A	B	B
AX-94550729	B	B	A	B	A	A	B	B	B	B	B	B	B	A	B	X	A	X	A	A	A	A	B	A	A	B	B	A	X	B	B	A	B	B	A	A	B	X	A	B	A	B	B	B	A	A	B	A	A
AX-94852086	B	A	A	A	B	B	A	B	A	A	B	A	A	A	B	B	A	A	A	B	B	A	B	B	A	A	X	B	B	B	B	B	B	A	B	B	B	A	B	A	A	B	B	B	B	X	A	X	X
AX-95249422	B	A	A	A	B	B	A	B	A	A	B	A	A	A	B	B	A	A	A	B	B	A	B	B	A	A	X	B	B	B	B	B	B	A	B	B	B	A	B	X	A	B	B	B	B	X	A	A	X
AX-94627971	B	A	A	B	A	B	B	B	B	B	B	A	A	B	X	B	B	B	B	A	B	B	A	B	B	A	A	A	B	A	B	A	A	B	A	A	A	B	B	A	A	B	A	B	A	B	B	B	B
AX-94618548	A	B	B	A	B	B	B	A	B	B	B	A	A	B	A	X	B	A	A	A	B	A	B	B	A	B	B	A	A	A	B	A	B	A	B	X	X	B	A	X	B	A	B	B	X	X	B	A	B
AX-94514321	A	A	A	A	A	B	B	B	A	A	B	B	A	X	A	X	A	A	A	A	A	B	A	B	A	B	B	A	B	A	B	B	A	B	A	A	B	B	A	X	A	B	A	B	B	A	A	B	B
AX-94492784	A	B	B	A	B	B	B	A	B	B	B	A	A	B	A	X	B	A	A	A	B	A	B	B	A	B	B	A	A	A	B	A	B	A	B	B	X	B	A	X	B	A	B	B	X	B	B	A	B
AX-94635944	B	B	B	X	A	B	B	A	A	A	A	A	A	A	B	B	A	A	B	B	A	B	A	A	B	A	B	A	B	A	B	B	B	A	A	B	B	B	B	X	B	X	B	B	A	A	A	A	B
AX-94540236	B	B	B	X	A	B	B	B	A	A	X	A	A	A	B	X	A	A	A	A	B	B	A	A	A	A	B	A	B	B	B	A	B	B	A	B	B	B	A	B	A	B	A	A	B	A	B	A	A
AX-95631865	A	B	B	A	B	B	B	A	B	B	B	A	A	B	A	X	B	A	A	A	B	A	B	B	A	B	B	A	A	A	B	A	B	X	B	X	X	B	A	X	B	A	B	B	A	X	B	A	B
AX-94417710	B	B	B	A	B	B	A	B	A	B	B	B	B	B	A	X	B	A	A	A	B	A	A	A	A	A	B	X	B	A	B	A	B	X	A	A	A	A	A	B	B	B	A	A	B	B	B	B	A
AX-94384688	B	X	B	A	A	B	B	A	A	A	X	A	A	A	B	B	A	A	B	B	A	B	A	A	B	A	B	A	B	A	B	B	B	A	A	B	B	B	B	A	B	X	B	B	A	A	A	A	B
AX-94482226	B	X	B	A	A	B	B	A	A	A	A	A	A	A	B	B	A	A	B	X	A	B	A	A	B	A	B	A	B	A	B	B	B	A	A	B	B	B	B	A	B	X	B	B	A	A	A	A	B
AX-95140750	B	X	B	A	A	B	B	X	A	A	A	A	A	A	B	B	A	A	B	X	A	B	A	A	B	A	B	A	B	A	B	B	B	A	A	B	B	B	B	A	B	X	B	B	A	A	A	A	B
AX-95634516	B	A	B	B	B	X	B	B	B	A	A	B	B	B	A	A	A	B	B	A	A	A	A	A	B	A	B	A	A	B	B	A	A	B	B	A	B	A	A	A	B	A	A	B	B	B	A	A	A
AX-94632374	B	X	B	X	A	B	B	X	A	A	A	A	A	A	B	B	A	A	B	X	A	B	A	A	B	A	B	A	B	A	B	B	B	A	A	B	B	B	B	A	B	B	B	B	A	A	A	A	B
AX-94934663	A	A	B	A	B	B	B	A	B	B	B	B	A	B	A	X	B	A	A	A	B	A	B	B	A	B	B	A	A	A	B	A	B	B	B	X	A	B	A	X	B	A	A	B	A	B	X	A	B
AX-94429092	B	X	B	X	A	B	B	X	A	A	X	A	A	A	B	B	A	A	B	X	A	B	A	A	B	A	B	A	B	A	B	B	B	A	A	B	B	B	B	A	B	B	X	B	A	A	A	A	B
AX-94587124	B	B	B	A	A	B	B	X	A	A	X	A	A	A	B	B	A	A	B	X	A	B	A	A	B	A	B	A	B	A	B	B	B	A	A	B	B	B	B	X	B	A	A	B	A	A	A	A	B
AX-94397932	A	X	B	A	B	B	B	A	B	B	B	X	A	B	A	A	B	A	A	A	B	A	B	B	A	B	B	A	A	A	B	A	B	A	A	B	B	B	A	X	X	B	A	B	X	B	B	B	B
AX-94526834	B	A	B	A	A	A	B	A	A	A	B	A	X	B	X	X	A	A	A	A	A	A	A	A	A	B	B	B	X	B	X	B	X	X	A	X	A	B	B	X	A	A	A	X	A	X	A	B	B
AX-95234564	A	B	A	A	A	B	B	B	A	B	B	B	X	B	A	X	B	A	A	A	A	B	A	A	A	A	B	A	X	B	B	A	A	X	A	B	A	A	X	X	A	B	A	B	X	A	B	A	A
AX-94592812	B	A	B	B	A	B	A	A	A	A	B	B	B	B	A	X	A	B	B	A	A	A	B	X	B	B	B	B	X	A	B	A	A	X	B	B	B	A	A	B	B	A	A	B	X	B	A	B	B
AX-95189555	B	A	B	A	A	B	A	A	A	A	B	B	B	B	A	X	A	A	A	A	A	A	B	X	A	A	B	B	A	A	B	A	A	X	A	B	B	A	A	A	B	A	A	A	X	B	A	B	B
AX-95114300	B	A	B	A	A	B	A	A	A	A	B	B	B	B	A	X	A	A	A	A	A	A	B	X	A	A	B	B	A	A	B	A	A	X	A	B	B	A	A	A	B	A	A	A	A	B	A	B	B
AX-94780609	B	A	B	X	B	B	A	A	A	A	B	B	A	B	A	X	A	X	A	A	A	A	B	B	A	A	B	B	X	A	B	A	A	B	A	A	B	B	A	X	B	B	A	A	A	A	A	B	B
AX-94477958	B	A	B	X	B	B	A	A	A	X	B	B	A	A	A	X	A	A	A	A	X	X	A	A	A	A	B	A	X	A	B	X	X	B	A	A	B	B	A	B	B	B	X	X	X	A	A	B	A
AX-95206163	B	A	B	A	B	B	A	A	A	X	B	B	A	X	A	A	A	A	A	A	A	A	A	A	A	A	B	B	B	A	B	A	A	B	A	A	X	B	A	X	B	B	A	A	A	A	A	B	B
AX-94384005	B	A	B	X	B	B	A	A	A	X	B	B	A	X	A	X	A	A	A	A	A	A	A	A	A	A	B	B	B	A	B	A	A	B	A	A	X	B	A	X	B	B	A	X	A	A	A	B	B
AX-94631203	A	B	A	A	A	B	A	X	B	A	B	B	A	B	A	B	A	A	A	A	B	A	A	A	X	B	B	B	B	B	B	B	B	B	X	B	A	B	B	B	A	B	A	B	A	A	B	A	B
AX-94663230	B	A	B	X	B	B	A	A	A	B	B	B	A	X	A	X	A	X	A	A	X	A	A	A	A	A	B	B	B	A	B	A	X	B	A	A	B	B	A	A	B	B	A	X	A	A	A	B	B
AX-94480964	B	A	B	X	B	B	A	A	A	B	B	B	A	X	A	X	A	A	A	A	X	A	A	A	A	A	B	B	B	A	B	A	X	B	A	A	B	B	A	X	B	B	A	X	A	A	A	X	B
AX-95209058	B	A	B	A	B	B	A	A	A	B	X	B	A	X	A	X	A	A	A	A	A	A	A	A	A	A	B	B	B	A	B	A	X	B	A	A	B	B	A	X	B	B	X	X	A	A	A	B	B
AX-94566370	B	A	B	X	B	B	A	A	A	B	B	B	A	X	A	X	A	X	A	A	X	A	A	A	A	A	B	B	B	A	B	A	X	B	A	A	B	B	A	A	B	B	A	X	A	A	A	B	B
AX-94650105	B	B	B	A	A	B	A	B	B	B	B	B	B	B	A	X	A	A	A	A	A	B	A	A	A	A	A	B	B	A	B	B	B	A	A	B	B	A	A	A	A	B	A	A	X	A	X	B	B
AX-94840527	B	A	A	X	B	B	A	A	A	B	B	B	A	X	A	X	A	X	A	A	X	A	A	A	A	A	B	B	B	A	B	A	B	B	A	A	B	B	A	A	B	B	A	X	A	A	A	B	B
AX-95154449	B	A	A	A	B	B	A	A	A	B	B	B	A	A	A	A	A	A	A	A	A	A	A	A	A	A	B	B	B	A	B	A	B	B	A	A	X	B	A	A	B	B	A	A	A	A	A	B	B
AX-95630073	B	A	A	A	B	B	A	A	A	B	B	B	A	A	A	A	A	A	A	A	A	A	A	A	A	A	B	B	B	A	B	A	B	B	A	A	X	B	A	A	B	B	A	A	A	A	A	B	B
AX-94710153	B	A	A	A	B	B	A	A	A	B	B	B	A	A	A	X	A	A	A	A	A	A	A	A	A	B	B	B	B	A	B	A	B	B	A	A	X	B	A	A	B	B	A	X	A	A	A	B	B
AX-94986376	B	B	B	B	B	A	B	B	A	A	A	A	A	B	A	X	A	B	A	A	B	A	B	B	X	A	A	B	A	A	B	A	X	A	X	A	B	A	B	B	A	A	A	A	B	A	A	B	A
AX-94826558	B	A	A	A	B	B	A	A	A	B	B	B	A	A	A	B	A	A	A	A	B	A	A	A	A	B	B	B	B	A	B	A	X	X	A	A	X	B	B	A	B	B	A	B	B	X	A	B	B
AX-94531590	B	A	A	X	B	B	A	A	A	B	B	B	A	A	A	B	A	X	A	A	B	A	A	A	A	B	B	B	B	A	B	A	X	B	X	A	B	B	B	A	B	B	A	B	B	X	A	B	B
AX-95159984	B	A	A	A	B	B	A	A	A	B	B	B	A	A	A	B	A	A	A	A	B	A	A	A	A	B	B	B	B	A	B	A	X	X	A	A	B	B	B	A	B	B	A	B	B	X	A	B	B
AX-94795980	B	A	A	X	B	B	B	A	A	B	B	B	A	A	A	B	A	A	A	A	B	A	A	A	A	B	B	B	B	A	B	A	X	X	A	A	B	B	B	X	B	B	A	B	B	X	A	B	B
AX-95246624	A	X	A	A	A	B	B	B	A	B	B	B	A	B	A	A	A	A	A	B	A	B	A	A	A	A	B	A	B	B	B	A	A	X	A	B	A	A	A	B	A	B	B	B	A	A	A	A	A
AX-94778193	X	A	A	A	B	B	B	A	A	B	B	B	A	A	A	B	A	A	X	X	B	A	A	A	B	B	B	B	A	A	B	A	X	B	A	A	X	B	B	X	X	X	B	B	X	X	A	X	B
AX-95085015	B	A	A	X	B	B	A	B	A	B	B	B	A	B	A	B	X	A	A	A	B	B	A	A	A	B	B	B	A	X	B	A	B	B	A	A	B	B	B	A	A	B	A	B	B	B	B	B	X
AX-94656347	B	A	A	A	B	B	A	B	A	B	B	B	A	B	A	B	A	A	A	A	B	B	A	A	A	B	B	B	B	A	B	A	B	X	A	A	B	B	B	B	A	B	A	B	B	B	B	B	A
AX-94425631	B	A	A	A	B	B	A	B	A	B	B	B	A	B	A	B	A	A	A	A	B	B	A	A	A	B	B	B	B	A	B	A	B	B	A	A	B	B	B	B	A	B	A	B	B	B	B	B	A
AX-94639537	B	A	A	X	B	B	A	B	A	B	B	B	A	B	A	B	X	A	A	A	B	B	A	A	A	B	B	B	B	A	B	A	B	B	A	B	B	B	B	B	A	B	A	B	A	B	B	B	X
AX-94706894	B	A	B	A	A	A	B	B	A	B	B	A	B	A	A	B	B	A	A	A	B	A	A	A	A	A	A	B	B	B	B	B	A	X	A	B	B	B	B	A	X	B	A	A	A	B	B	B	A
AX-94398741	B	B	A	A	A	A	B	B	A	B	X	A	B	A	B	B	B	A	A	A	B	A	A	A	A	A	B	X	B	B	B	B	A	B	A	B	B	B	B	X	A	B	A	A	A	B	B	B	B
AX-94445381	B	B	A	A	A	A	B	B	A	B	B	A	B	A	B	B	B	A	A	A	B	A	A	A	A	A	B	X	B	B	B	B	A	X	A	B	B	B	B	X	A	B	A	A	A	B	B	A	B
AX-94926419	B	B	X	X	A	A	B	B	A	B	B	A	B	A	B	B	B	A	A	A	B	A	A	A	A	A	B	X	B	B	B	B	A	B	A	B	B	B	B	X	A	B	A	A	A	B	B	A	B
AX-94927526	A	B	B	A	B	B	B	A	B	B	B	B	B	B	A	X	A	A	A	A	B	B	A	B	A	B	B	B	B	B	B	B	A	B	A	B	B	A	B	B	A	A	A	A	B	B	A	B	B
AX-94763692	A	B	X	A	B	A	B	X	A	B	B	B	B	A	B	B	B	A	A	A	A	A	A	B	A	A	B	A	B	A	B	B	X	X	A	B	B	A	B	A	A	B	A	B	A	A	B	A	B
AX-95118281	A	B	B	A	B	B	B	B	B	B	B	B	B	B	A	B	A	A	A	A	B	B	A	B	A	A	B	A	B	B	B	B	A	B	A	B	B	B	B	A	B	A	A	A	B	B	B	B	B
AX-94730816	B	X	B	A	A	B	B	X	A	A	A	A	A	A	B	B	A	A	B	X	A	B	A	A	B	A	B	A	B	A	B	B	B	B	A	B	B	B	B	X	B	X	A	B	A	A	A	A	B
AX-94681259	A	A	B	A	A	A	B	A	X	B	B	A	A	A	A	B	B	A	A	A	A	A	A	A	A	B	A	B	X	A	B	B	B	X	A	X	B	B	B	A	A	A	A	B	A	A	A	B	B
AX-94462650	A	A	B	A	A	A	B	A	X	B	B	A	A	B	X	B	A	A	B	A	A	A	A	A	B	B	B	B	X	A	B	B	B	B	A	X	B	B	B	B	A	A	X	B	A	A	A	B	B
AX-94501549	A	A	B	A	A	A	B	A	X	B	B	A	A	B	X	B	A	A	B	A	A	A	A	A	B	B	B	B	X	A	B	B	B	X	A	X	B	B	B	B	A	A	X	B	A	A	A	B	B
AX-95134691	A	A	B	A	B	B	B	A	B	B	B	A	A	B	A	A	B	A	A	A	B	A	B	B	A	B	B	A	A	A	B	A	B	A	A	B	B	B	A	X	X	B	A	B	X	B	B	B	B
AX-94428612	B	A	B	X	A	A	B	A	A	A	B	A	X	B	X	B	A	A	A	A	A	A	A	A	A	B	B	B	X	B	B	B	B	X	A	X	B	B	B	A	A	A	A	X	A	A	A	B	B
AX-94431840	B	A	B	X	A	A	B	A	A	A	B	A	X	B	X	B	A	A	A	A	A	A	A	A	A	B	B	B	X	B	B	B	B	B	A	X	B	B	B	X	A	A	A	X	A	X	A	B	B
AX-95075446	B	A	B	A	A	A	B	A	A	A	B	A	X	B	X	B	A	A	A	A	A	A	A	A	A	B	B	B	X	B	B	B	B	B	A	X	B	B	B	X	A	A	A	X	A	X	A	B	B
AX-95199834	B	A	B	A	A	A	B	A	A	A	B	A	X	B	X	B	A	A	A	A	A	A	A	A	A	B	B	B	X	B	B	B	B	B	A	X	B	B	B	X	A	A	A	X	A	X	A	B	B
AX-95628984	B	A	B	X	A	A	B	A	A	A	B	A	X	B	X	B	A	A	A	A	A	A	A	A	A	B	B	B	X	B	B	B	B	X	A	X	A	B	B	A	A	A	A	X	A	X	A	B	B
AX-94577164	B	A	B	A	A	A	B	A	A	A	B	A	X	B	X	X	A	A	A	A	A	A	A	A	A	B	B	B	X	B	B	B	B	X	A	X	A	B	B	X	A	A	A	X	A	X	A	B	B
AX-94712311	B	A	B	A	A	A	B	A	A	A	B	A	X	B	X	B	A	A	A	A	A	A	A	A	A	B	B	B	X	B	B	B	X	X	A	X	A	B	B	A	A	A	A	X	A	X	A	B	B
AX-95259552	B	A	B	A	A	A	B	A	A	A	B	A	X	B	X	B	A	A	A	A	A	A	A	A	A	B	B	B	X	B	B	B	B	X	A	X	A	B	B	X	A	A	A	X	A	X	A	B	B
AX-94804767	B	B	B	A	A	B	B	X	A	A	B	A	A	A	B	B	A	A	B	A	A	B	A	B	B	A	B	A	B	A	B	A	B	B	A	B	B	B	B	A	B	A	B	B	B	A	A	B	B
AX-94717107	B	B	B	B	A	B	B	A	A	A	B	A	B	A	B	B	A	B	B	A	A	A	B	A	B	A	B	A	A	A	B	A	B	B	A	B	B	B	B	B	A	A	B	B	A	A	A	B	B
AX-94839714	B	B	A	B	B	B	B	B	B	B	B	B	A	B	B	B	B	B	A	A	A	B	X	X	A	A	B	A	X	A	B	A	X	X	A	B	B	X	B	X	B	B	A	X	A	B	A	B	B
AX-94559061	A	B	A	A	A	B	A	X	B	A	B	B	A	B	A	B	A	A	A	A	B	A	A	A	A	B	B	B	B	B	B	B	B	B	A	B	A	B	B	X	A	B	A	X	A	A	B	A	B
AX-94490647	A	B	A	A	A	B	A	X	B	A	X	B	A	B	A	B	A	A	A	A	B	A	A	A	A	B	B	B	B	B	B	B	B	B	A	B	A	B	B	X	A	B	B	B	A	A	B	A	B
AX-94451559	A	B	A	A	A	B	A	X	B	A	B	B	A	B	A	B	A	A	A	A	B	A	A	A	A	B	B	B	B	B	B	B	B	B	A	B	A	B	B	B	A	B	B	B	A	A	B	A	B
AX-94390404	A	B	A	A	A	B	A	X	B	A	B	B	A	B	A	B	A	A	A	A	B	A	A	A	A	B	B	B	B	B	B	B	X	B	A	B	A	B	B	B	A	B	X	B	A	A	B	A	B
AX-94755266	A	B	A	A	A	B	A	A	A	A	B	A	A	B	A	B	A	A	A	A	B	A	A	A	A	B	B	B	A	B	B	B	X	X	A	B	A	B	B	A	B	A	A	B	A	B	B	A	B
AX-95024615	A	B	A	A	A	B	A	X	A	A	B	A	A	B	A	B	A	A	A	A	B	A	A	A	A	B	B	B	A	B	B	B	B	B	A	B	A	B	B	A	B	A	A	B	A	B	B	A	B
AX-95011964	A	B	A	A	A	B	X	X	A	A	B	A	A	B	A	B	A	A	A	A	B	A	A	A	A	B	B	B	A	B	B	B	B	B	A	B	A	B	B	X	A	A	B	B	A	B	B	A	A
AX-94426879	A	B	A	A	A	B	B	X	A	A	X	A	A	B	X	B	A	A	A	A	B	A	A	A	A	B	B	B	A	B	B	B	X	X	A	B	A	B	B	A	A	A	A	B	A	B	B	A	A
AX-95117255	A	B	A	A	A	B	B	X	A	A	B	A	A	B	X	B	A	A	A	A	B	A	A	A	A	B	B	B	A	B	B	B	B	B	A	B	A	B	B	A	A	A	A	B	A	B	B	A	A
AX-94572903	B	A	X	X	A	A	B	A	A	B	B	A	A	B	B	X	X	X	A	X	B	A	A	X	A	A	B	A	B	A	B	A	A	B	A	X	B	X	B	A	X	B	X	X	A	A	B	X	A
AX-95099431	A	X	A	A	A	X	B	X	A	A	X	A	A	B	X	B	A	A	A	A	B	A	A	A	A	B	B	B	A	B	B	B	X	B	A	B	A	B	B	X	A	A	B	B	A	X	B	A	A
AX-94405947	A	B	A	A	A	B	B	X	A	A	B	A	A	B	X	B	A	A	A	A	B	A	A	A	A	B	B	B	A	B	B	B	B	B	A	B	A	B	B	B	A	A	A	B	A	B	B	A	A
AX-94477615	A	B	A	A	A	B	B	X	A	A	B	A	A	B	X	B	A	A	A	A	B	A	A	A	A	B	B	B	A	B	B	B	B	X	A	B	A	B	B	B	A	A	A	B	X	B	B	A	A
AX-94909432	A	B	A	A	A	B	B	X	A	A	B	A	A	B	X	B	A	A	A	A	B	A	A	A	A	B	B	B	A	B	B	B	B	B	A	B	A	B	B	B	A	A	A	B	A	B	B	A	A
AX-95101973	B	A	A	A	B	B	A	A	A	B	B	B	A	A	A	B	A	A	A	A	B	A	A	A	A	B	B	B	B	A	B	A	X	X	A	A	B	B	B	A	B	B	A	B	B	X	A	B	B
AX-95258348	A	B	A	A	A	B	B	X	A	A	B	A	A	B	X	B	A	A	A	A	B	A	A	A	A	B	B	B	A	B	B	B	B	X	A	B	A	B	B	B	A	A	A	B	A	B	B	A	A
AX-94786042	A	B	A	A	A	B	B	B	A	A	B	A	A	B	X	B	A	A	A	A	B	A	A	A	A	B	B	B	A	B	B	B	B	B	A	B	A	B	B	B	A	A	A	B	B	B	A	A	A
AX-94916741	A	B	A	A	A	B	B	X	A	A	B	A	A	B	A	B	A	A	A	A	B	A	A	A	A	B	B	B	A	B	B	B	B	B	A	B	A	B	B	B	A	A	B	B	X	B	A	A	A
AX-94936563	B	A	A	A	B	B	A	B	A	B	B	B	A	B	A	B	A	A	A	A	B	B	A	A	A	B	B	B	B	A	B	A	B	X	A	A	B	B	B	B	A	B	A	B	B	X	B	B	A
AX-94539975	A	B	A	A	A	B	A	X	A	A	X	A	A	B	B	B	A	A	A	A	B	A	A	A	A	B	A	B	A	B	B	B	B	B	A	B	A	A	B	X	A	A	A	B	X	B	A	B	B
AX-94433489	A	B	A	A	A	B	A	B	A	A	B	A	A	B	B	B	A	A	A	A	B	A	A	A	A	B	A	B	A	B	B	B	B	B	A	B	A	A	B	B	A	A	A	B	X	B	A	B	B
AX-94515669	A	B	B	A	B	B	B	A	A	X	B	B	A	A	A	X	B	A	B	A	B	B	A	B	B	B	A	B	B	B	B	B	A	B	B	B	B	A	B	A	A	A	B	A	A	B	A	B	A
AX-94442837	A	B	B	A	B	B	B	A	A	X	B	B	A	A	A	B	B	A	B	A	B	B	A	B	B	B	A	B	B	B	B	B	A	B	A	B	B	A	B	A	A	A	B	A	B	B	A	B	B
AX-95629800	A	B	B	A	B	B	B	A	A	X	B	B	A	A	A	X	B	A	B	A	B	B	B	B	B	B	A	B	B	B	B	B	A	B	A	B	B	A	B	B	A	A	B	A	B	B	A	B	B
AX-95252159	A	B	B	A	B	B	B	A	A	A	B	B	A	A	A	X	B	A	B	A	B	B	B	B	B	B	A	B	B	B	B	B	A	B	A	B	B	A	B	B	A	A	B	A	B	B	A	B	B
AX-94544520	A	B	B	A	B	B	B	A	A	A	B	B	A	A	A	X	B	A	B	A	B	B	B	B	B	B	A	B	B	B	B	B	A	B	A	B	B	A	B	A	A	A	B	A	B	B	A	B	B
AX-94541836	A	B	B	A	B	B	B	A	A	B	B	B	B	A	A	X	A	A	B	A	B	B	B	B	B	B	A	B	B	B	B	B	A	B	A	B	B	A	B	A	A	A	B	B	B	B	A	B	B
AX-94642295	A	B	B	A	B	B	B	A	A	B	B	B	B	A	A	B	A	A	B	A	B	B	B	B	B	B	A	B	B	B	B	B	A	B	A	B	B	A	B	X	A	A	B	B	B	B	A	B	B
AX-94715923	A	B	B	A	B	B	B	A	A	B	B	B	B	A	A	X	A	A	A	A	B	B	B	B	A	B	A	B	B	B	X	B	A	X	A	B	B	A	B	A	A	A	A	A	B	B	A	B	B
AX-95166397	A	B	B	A	B	B	B	A	A	B	B	B	B	A	A	X	A	A	A	A	B	B	B	B	A	B	A	B	B	B	B	B	A	X	A	B	B	A	B	X	A	A	A	A	B	B	A	B	B
AX-94918769	A	B	B	A	B	B	B	A	A	B	B	B	B	B	A	B	A	A	A	A	B	B	A	B	A	B	B	B	B	B	B	B	A	B	A	B	B	A	B	B	A	A	X	X	B	B	A	B	B
AX-95113198	A	B	B	A	B	B	B	A	B	B	B	B	B	B	A	X	A	A	A	A	B	B	A	B	A	B	B	B	B	B	B	B	A	B	A	B	B	A	B	X	A	A	B	B	B	B	A	B	B
AX-94489094	A	B	B	A	B	B	B	A	B	B	B	B	B	B	A	X	A	A	A	A	B	B	A	B	A	B	B	B	B	B	B	B	A	B	A	B	B	A	B	X	A	A	B	B	B	B	A	B	B
AX-95630131	A	B	B	A	B	B	B	A	B	B	B	B	B	B	A	X	A	A	A	A	B	A	A	B	A	B	B	B	B	B	B	B	X	B	B	B	B	A	B	X	A	A	B	B	B	B	A	B	B
AX-94572618	A	B	B	A	B	B	B	A	B	B	B	B	B	B	A	B	A	A	A	A	B	A	A	B	A	B	B	B	B	B	B	B	A	B	B	B	B	A	B	X	A	A	B	B	B	B	A	B	B
AX-95113708	A	B	B	A	B	B	B	A	B	B	B	B	B	B	A	X	A	A	A	A	B	B	A	B	A	B	B	B	B	B	B	B	A	B	B	B	B	A	B	X	A	A	B	B	B	B	A	B	B
AX-94892126	A	B	B	A	B	B	B	B	B	B	B	B	B	B	A	X	A	A	A	A	A	B	A	B	A	B	B	B	B	B	X	B	A	X	A	B	B	B	B	A	A	A	A	A	B	B	A	B	B
AX-94699964	A	B	B	A	B	B	B	B	B	B	B	B	B	B	A	X	A	A	A	A	A	B	A	B	A	B	B	B	X	B	X	B	A	B	A	B	B	B	B	B	A	A	A	A	B	B	A	B	B
AX-95257149	A	B	X	A	B	A	B	X	A	B	X	B	B	A	B	X	B	A	A	A	X	A	A	B	A	A	B	A	B	A	X	X	X	X	A	B	B	A	B	A	A	B	A	B	A	A	B	A	B
AX-94687148	A	B	B	A	B	B	B	B	B	B	B	B	B	B	A	B	A	A	A	A	B	B	A	B	A	A	B	A	B	B	B	B	A	B	A	B	B	B	B	A	B	A	A	A	B	B	B	B	B
AX-95630224	A	B	B	A	B	B	B	B	B	B	B	B	B	B	A	B	A	A	A	A	B	B	A	B	A	A	B	A	B	B	B	B	A	B	A	B	B	B	B	A	B	A	A	A	B	B	B	B	B
AX-94576415	A	B	B	A	B	B	B	B	B	B	B	B	B	B	A	B	A	A	A	A	B	B	A	B	A	A	B	A	B	B	B	B	A	X	A	B	B	B	B	A	B	A	A	A	B	B	B	B	B
AX-95126471	A	B	B	A	B	X	B	B	A	A	B	B	A	A	A	B	X	A	A	A	B	B	A	B	A	A	B	A	B	A	B	B	A	X	A	B	B	B	B	A	B	B	A	X	B	A	B	B	A
AX-94524687	A	X	B	A	B	X	B	X	A	A	B	B	A	A	A	B	A	A	A	B	X	A	A	X	A	A	B	B	B	A	B	B	A	B	B	B	X	B	B	A	B	B	X	B	B	A	A	X	X
AX-94865364	A	A	B	A	B	X	B	B	A	A	B	B	A	A	A	B	A	A	A	B	B	A	A	A	A	A	B	B	B	A	B	B	A	B	B	B	B	B	B	A	A	B	A	B	B	A	A	B	X
AX-94693063	A	A	B	A	B	X	B	B	A	A	B	B	A	A	A	B	A	A	A	B	B	A	A	A	A	A	B	B	B	A	B	X	A	B	B	B	B	B	B	B	A	B	A	B	B	A	A	B	X
AX-94484997	A	A	B	A	B	X	B	B	A	A	B	B	A	A	A	B	A	A	A	B	B	A	A	A	A	A	B	B	B	A	B	B	A	B	B	B	B	B	B	B	A	B	A	B	B	A	A	B	X
AX-94467062	B	B	A	X	A	A	B	B	A	B	B	A	A	B	B	A	B	A	A	A	B	A	B	B	A	B	B	B	A	A	B	A	A	X	B	B	A	A	A	B	A	A	A	B	B	B	A	B	B
AX-94510295	B	A	A	B	A	B	B	X	B	B	B	A	A	B	B	B	B	B	B	A	B	B	A	B	B	A	A	A	B	A	B	A	A	B	A	A	A	B	B	A	A	B	A	A	A	A	B	B	A
AX-94838908	A	X	A	A	A	B	B	B	A	B	B	B	A	B	A	X	B	A	B	B	B	B	A	B	A	A	B	B	B	A	B	A	A	X	A	B	B	A	A	X	A	B	B	B	A	A	A	B	A
AX-95019636	A	A	A	A	A	B	B	B	A	A	B	B	A	A	A	X	A	A	A	B	A	B	A	B	A	A	B	A	B	A	B	B	A	B	B	A	B	B	A	A	A	B	X	B	B	A	A	B	B
AX-95121623	A	A	A	A	A	B	B	B	A	A	B	B	A	A	A	X	A	A	A	A	A	B	A	B	A	B	B	A	B	A	B	B	A	B	A	A	B	B	A	A	A	B	A	B	B	A	A	B	B
AX-94783697	A	A	A	A	A	B	B	B	A	A	B	B	A	A	A	X	A	A	A	B	A	B	A	B	A	B	B	A	B	A	B	B	A	B	B	A	B	B	A	A	A	B	X	B	X	A	A	B	B
AX-94836968	A	A	A	A	A	B	A	B	A	B	B	A	A	B	B	X	B	A	A	A	B	A	B	B	A	B	B	B	A	B	B	B	A	B	B	B	B	A	A	B	X	A	A	B	X	A	A	B	B
AX-95176502	B	X	B	X	B	A	A	B	A	A	X	A	B	B	A	X	A	X	B	A	A	A	A	B	B	B	B	A	X	B	B	A	A	B	B	B	B	B	A	B	B	A	A	B	B	B	B	B	A
AX-94412451	A	A	A	A	B	B	B	B	A	A	B	B	B	B	B	A	A	A	A	A	B	B	A	B	A	A	B	A	A	A	B	B	B	B	A	A	B	A	A	X	B	A	A	B	X	B	A	A	A
AX-94938800	B	B	A	X	A	B	A	B	X	A	B	B	B	B	B	B	A	A	A	A	A	B	B	A	A	A	B	B	B	A	B	B	A	B	A	B	B	A	B	A	B	B	A	B	A	A	B	B	A
AX-94475129	B	A	A	B	A	B	B	B	B	B	B	A	A	B	X	B	B	B	B	A	B	X	A	B	B	A	A	A	B	A	X	A	A	B	A	A	A	B	B	B	A	B	A	B	A	B	B	B	B
AX-94473932	B	A	B	A	A	B	A	A	A	A	B	B	B	B	A	X	A	A	A	A	A	A	B	X	A	A	B	B	A	A	B	A	A	X	A	B	B	A	A	A	B	A	A	A	A	B	A	B	B
AX-94635936	A	B	A	A	A	B	A	X	B	A	B	B	A	B	A	B	A	A	A	A	B	A	A	A	A	B	B	B	B	B	B	B	B	B	A	B	A	B	B	A	A	B	A	B	A	A	B	A	B
AX-94505044	B	A	B	A	B	B	A	A	A	B	B	B	A	X	A	X	A	X	A	A	X	A	A	A	A	A	B	B	B	A	B	A	X	B	A	A	B	B	A	X	B	B	A	X	A	A	A	B	B
AX-95684504	B	B	B	A	A	B	A	B	B	B	B	B	B	B	A	A	A	A	A	A	A	B	A	A	A	A	A	B	B	A	B	B	B	A	A	B	B	A	A	A	A	B	A	A	B	A	A	B	B
AX-94388980	B	A	A	X	B	B	A	A	A	B	B	B	A	X	A	X	A	X	A	A	X	A	A	A	A	A	B	B	B	A	B	A	B	B	A	A	X	B	A	X	B	B	A	X	A	A	A	B	B
AX-94705524	A	B	A	A	A	B	X	X	A	A	B	A	A	B	A	B	A	A	A	A	B	A	A	A	A	B	B	B	A	B	B	B	B	B	A	B	A	B	B	A	B	A	A	B	A	B	B	A	B
AX-94569002	A	X	A	A	A	B	B	X	A	A	B	A	A	B	X	B	A	A	A	A	B	A	A	A	A	B	B	B	A	B	B	B	B	X	A	B	A	X	B	A	A	A	A	B	A	B	B	A	A
AX-94523846	B	B	B	A	B	A	B	B	B	A	B	A	B	B	A	A	A	A	B	A	A	A	B	B	B	B	A	B	A	A	B	A	A	X	A	B	A	A	A	X	B	B	B	A	X	B	B	B	A
AX-94877191	A	B	B	A	A	B	A	B	A	X	B	A	B	A	A	X	A	A	A	A	A	B	A	B	A	A	B	A	A	B	B	A	B	B	A	B	B	X	A	X	B	A	A	A	B	B	A	B	A
AX-95632832	B	B	B	B	A	A	A	B	B	B	B	A	A	B	A	X	B	B	A	B	A	B	A	B	A	A	A	B	B	B	X	B	B	X	B	A	B	B	A	B	A	X	A	B	X	A	A	B	B
AX-94865230	B	A	A	X	B	B	A	A	A	B	B	B	A	A	A	B	A	X	A	A	B	A	A	A	A	B	B	B	B	A	B	A	X	B	A	A	B	B	B	A	B	B	A	B	B	X	A	B	B
AX-94661748	A	B	A	A	A	B	B	B	A	A	B	A	A	B	X	B	A	A	A	A	B	A	A	A	A	B	B	B	A	B	B	B	B	X	A	B	A	B	B	B	A	A	A	B	X	B	B	A	A
AX-94524293	A	B	A	A	A	B	B	B	A	A	B	A	A	B	X	B	A	A	A	A	B	A	A	A	A	B	B	B	A	B	B	B	B	B	A	B	A	B	B	B	A	A	A	B	B	B	A	A	A
AX-95229346	A	B	A	A	A	B	B	X	A	A	B	A	A	B	X	B	A	A	A	A	B	A	A	A	A	B	B	B	A	B	B	B	B	B	A	B	A	B	B	B	A	A	A	B	B	B	A	A	A
AX-94488630	A	B	A	A	A	B	B	X	A	A	B	A	A	B	X	B	A	A	A	A	B	A	A	A	A	B	B	B	A	B	B	B	B	B	A	B	A	B	B	X	A	A	B	B	X	B	A	A	A
AX-95088473	A	A	B	A	A	A	B	A	X	B	B	A	A	B	X	B	A	A	A	A	A	A	A	A	A	B	B	B	X	A	B	B	B	X	A	X	B	B	B	A	A	A	A	B	A	A	A	B	B
AX-94796636	A	B	A	A	A	B	B	B	A	B	B	B	B	B	A	X	A	A	A	A	A	B	A	A	A	A	B	X	B	B	B	A	A	X	A	B	A	A	B	A	A	B	A	B	X	A	B	A	A
AX-94427458	A	B	B	A	B	B	B	A	A	X	B	B	A	A	A	X	B	A	B	A	B	B	A	B	B	B	A	B	B	B	B	B	A	B	A	B	B	A	B	B	A	A	B	A	B	B	A	B	B
AX-95155007	A	B	B	A	B	B	B	A	A	A	B	B	A	A	A	X	B	A	B	A	B	B	B	B	B	B	A	B	B	B	B	B	A	B	A	B	B	A	B	B	A	A	B	A	B	B	A	B	B
AX-95122517	B	B	A	A	A	A	A	A	B	A	B	A	B	B	B	B	B	A	B	A	A	B	B	B	B	A	B	A	A	A	B	B	B	B	A	A	B	A	A	A	A	A	A	B	X	X	B	A	B
AX-95161252	A	B	B	A	B	B	B	A	A	B	B	B	B	A	A	X	A	A	A	A	B	B	B	B	A	B	A	B	B	B	B	B	A	X	A	B	B	A	B	A	A	A	A	A	B	B	A	B	B
AX-95250945	A	B	B	A	B	B	B	A	B	B	B	B	B	B	A	X	A	A	A	A	B	B	A	B	A	B	B	B	B	B	B	B	A	X	A	B	X	A	B	B	A	A	A	A	B	B	A	B	B
AX-94823785	A	B	B	A	B	B	B	A	B	B	B	B	B	B	A	B	A	A	A	A	B	B	A	B	A	B	B	B	B	B	B	B	X	B	X	B	B	A	B	B	A	A	A	A	B	B	A	B	B
AX-95155637	A	B	B	A	B	B	B	A	B	B	X	B	B	B	A	X	A	A	A	A	B	A	A	X	A	B	B	B	B	B	B	B	A	B	B	B	B	A	B	A	A	A	B	B	B	B	A	B	B
AX-94486485	B	B	B	X	B	A	B	A	B	A	B	A	X	B	B	B	A	A	A	B	A	B	A	B	A	A	B	B	A	A	B	X	A	B	A	B	A	A	B	X	A	A	A	B	B	B	B	A	B
AX-94449199	A	B	B	A	B	B	B	B	B	B	B	B	B	B	A	B	A	A	A	A	B	B	A	B	A	A	B	A	B	B	B	B	A	B	A	B	B	B	B	A	B	A	A	A	B	B	B	B	B
AX-94387424	A	B	B	A	B	B	B	B	B	B	B	B	B	B	A	B	A	A	A	A	B	B	A	B	A	A	B	A	B	B	B	B	A	X	A	B	B	B	B	A	B	A	A	A	B	B	B	B	B
AX-94492801	A	B	B	A	B	B	B	B	B	B	B	B	B	B	A	B	A	A	A	A	B	B	A	B	A	A	B	A	B	B	B	B	A	X	A	B	B	B	B	A	B	A	A	A	B	B	B	B	B
AX-94482861	A	B	A	A	B	B	B	A	A	B	B	B	B	A	B	B	B	A	A	A	A	A	A	B	A	A	B	B	B	A	B	B	X	X	A	A	B	A	B	X	A	B	A	B	A	A	B	B	B
AX-95132541	B	B	A	X	A	A	B	B	A	B	B	A	A	B	B	A	B	A	A	A	B	A	B	B	A	B	B	B	A	A	B	A	A	A	B	B	A	A	A	B	A	A	A	B	B	B	A	B	B
AX-94940203	A	A	B	A	B	X	B	B	A	A	B	B	A	A	A	X	A	A	A	B	A	A	A	A	A	A	B	X	B	A	B	A	A	B	B	B	X	B	A	B	A	B	B	B	X	A	A	X	X
AX-94431816	B	A	A	X	A	A	A	B	A	B	B	A	A	B	B	X	B	A	A	A	B	A	B	B	A	B	B	B	A	A	B	B	A	B	B	B	A	A	A	B	A	A	A	B	X	A	A	B	B
AX-94460707	A	A	A	A	A	B	A	B	A	B	B	A	A	B	B	X	B	A	A	A	B	A	B	B	A	B	B	B	A	B	B	B	A	B	B	B	B	A	A	B	A	A	A	B	B	A	A	B	B
AX-95231332	A	A	A	A	A	B	B	B	A	A	B	B	A	A	A	X	A	A	A	B	A	B	A	B	A	B	B	A	B	A	B	B	A	B	B	A	B	B	A	A	A	B	B	B	B	A	A	B	B
AX-94861346	A	A	A	A	A	B	A	B	A	B	B	A	A	B	B	X	B	A	A	A	B	A	B	B	A	B	B	B	A	B	B	B	A	B	B	B	B	A	A	B	X	A	A	B	B	A	A	B	B
AX-94752902	B	X	B	X	B	A	A	B	A	X	B	A	B	B	A	X	X	X	B	A	B	A	A	B	B	B	B	A	X	B	B	A	A	B	B	B	B	B	A	B	B	A	A	B	B	B	A	B	A
AX-94630995	B	B	B	X	B	A	B	B	A	A	X	B	A	B	B	A	A	A	A	A	B	A	B	B	A	B	B	B	A	A	B	A	B	A	A	A	B	A	X	A	A	A	A	A	B	A	A	B	A
AX-94610041	B	B	B	B	B	A	B	B	A	A	B	B	A	B	A	A	A	B	B	A	B	A	B	B	A	B	A	B	A	A	B	A	B	A	B	A	B	A	X	B	A	B	A	X	B	A	A	B	A
AX-94963273	B	B	B	B	B	A	B	B	A	A	X	A	A	B	A	A	A	B	B	A	B	A	B	B	A	A	A	B	A	A	X	A	B	A	X	A	B	A	B	X	A	A	A	A	X	A	A	B	A
AX-94996648	B	B	B	B	B	A	B	B	A	A	A	A	A	B	A	X	A	B	A	A	B	A	B	B	X	A	A	B	A	A	B	A	B	A	X	A	B	A	B	B	A	A	A	A	B	A	A	B	A
AX-94652590	B	B	B	B	B	A	B	B	A	A	A	A	A	B	A	X	A	B	A	A	B	A	B	B	X	A	A	B	A	A	B	A	A	A	B	A	B	A	B	B	A	A	A	A	B	A	A	B	A
AX-94499710	B	B	B	B	A	A	A	A	A	A	A	A	A	B	A	B	A	B	A	A	B	B	B	B	X	A	A	B	X	A	B	B	A	A	B	A	B	A	B	B	A	B	A	B	B	A	A	B	A
AX-94635280	B	B	X	X	A	A	A	A	A	A	A	A	B	B	A	B	A	A	A	A	B	B	B	B	A	A	A	B	X	A	B	B	A	A	A	A	B	A	B	A	A	B	A	A	B	A	A	A	A
AX-94579590	A	B	A	X	A	A	A	A	A	A	A	A	B	B	A	B	A	B	A	A	A	B	A	B	A	A	A	B	X	B	B	B	A	A	B	A	B	A	B	A	A	B	A	B	A	A	A	A	A
AX-95174190	A	B	A	B	A	A	A	A	A	A	A	A	B	B	A	B	A	B	A	A	A	B	A	B	A	A	A	B	X	B	B	B	A	A	B	A	B	A	B	A	A	B	A	B	A	A	A	A	A
AX-94982574	A	B	B	A	B	A	A	B	A	B	B	B	B	A	X	X	B	A	A	A	X	A	B	B	A	B	A	A	X	B	B	A	B	B	A	B	A	A	A	A	B	B	A	A	X	A	B	B	A
AX-94490150	A	B	A	X	A	A	A	A	A	A	A	A	B	B	B	B	A	B	A	A	A	B	A	A	A	A	A	B	A	B	B	B	A	A	B	A	B	A	B	A	A	A	A	B	A	A	A	A	A
AX-94825456	B	A	A	A	B	B	A	A	B	A	X	B	B	B	B	B	A	A	A	A	B	B	A	A	A	B	B	A	A	A	B	B	B	X	A	B	A	A	B	A	B	A	A	B	X	A	A	A	B
AX-94404161	A	X	A	A	A	B	B	B	A	B	B	B	A	B	A	X	A	A	A	B	B	B	A	A	A	A	B	X	B	B	B	A	A	X	A	B	A	A	A	B	A	B	B	B	A	A	A	A	A
AX-94628933	B	A	B	B	B	B	B	A	A	B	B	B	B	B	B	X	B	B	B	A	A	A	A	B	B	B	A	A	B	A	B	A	X	X	B	B	B	A	A	B	B	X	A	B	X	A	B	A	A
AX-94547272	B	B	A	A	B	A	X	B	B	B	B	B	B	A	A	A	B	A	B	B	B	A	B	A	B	B	A	B	A	A	B	A	A	B	A	B	A	B	A	B	B	B	A	X	X	B	B	B	B
AX-94395877	A	B	A	B	A	A	A	A	A	A	A	A	B	A	B	B	A	B	A	A	A	B	A	A	A	A	A	B	A	B	B	B	A	A	B	A	B	A	B	A	A	A	A	B	A	A	A	A	A
AX-94999452	B	B	A	A	B	A	A	X	B	A	B	A	B	B	A	X	B	A	A	A	A	B	B	A	A	A	B	X	B	A	B	A	A	B	A	B	A	B	A	X	B	B	A	B	A	A	B	B	B
AX-94626492	A	B	A	X	A	A	A	A	A	A	A	A	B	A	B	B	A	B	A	A	A	B	A	A	A	A	A	B	B	B	B	B	A	A	B	A	B	A	B	A	A	A	A	B	A	A	A	A	A
AX-94490584	A	B	A	X	A	A	A	A	A	A	A	A	B	A	B	B	A	B	A	A	A	B	A	A	A	A	A	B	B	B	B	B	A	A	B	X	B	A	B	A	A	A	X	B	A	A	A	A	A
AX-94478043	A	B	A	B	A	A	A	A	A	A	A	A	B	A	B	B	A	B	A	A	A	B	B	A	A	A	A	B	B	B	B	B	A	A	B	X	B	A	B	A	A	A	X	B	A	A	A	A	A
AX-94418601	A	B	A	X	A	A	A	A	A	A	A	A	B	A	B	B	A	B	A	A	A	B	B	A	A	A	A	B	B	B	B	B	A	A	B	X	B	A	B	X	A	A	X	B	A	A	B	A	A
AX-95186971	A	B	A	B	A	A	A	A	A	B	A	A	B	A	B	B	B	B	A	A	A	B	B	A	A	A	A	B	B	B	B	B	A	A	B	A	B	A	B	X	A	A	B	B	X	A	B	A	A
AX-95631170	B	B	A	X	A	A	A	A	A	B	A	A	B	A	B	B	B	B	A	A	A	B	B	A	A	A	A	B	B	B	B	B	A	A	B	A	B	A	B	A	A	A	B	B	X	A	B	A	A
AX-94523368	B	B	B	X	A	B	B	B	A	A	X	B	A	B	B	X	A	X	A	A	B	B	A	A	A	A	B	A	B	B	B	A	B	B	A	B	B	B	A	B	A	B	A	A	B	A	X	A	A
AX-95113687	A	B	B	A	B	B	B	A	B	B	B	A	B	A	B	B	B	A	A	A	A	B	B	A	A	A	A	A	X	B	B	B	B	A	A	B	B	A	B	B	A	A	A	A	A	A	X	B	B
AX-94513497	A	B	B	A	B	B	B	A	B	B	B	A	B	A	B	B	B	A	A	A	A	B	B	A	A	A	A	A	X	B	B	B	B	A	A	B	B	A	B	B	A	A	A	A	A	A	A	B	B
AX-94911804	A	B	B	A	B	B	B	A	B	B	B	A	B	B	B	B	B	A	A	A	A	B	B	A	A	A	A	A	X	B	B	B	B	A	A	B	B	A	B	B	A	A	A	A	A	A	A	B	B
AX-95652640	B	B	X	X	B	X	X	X	X	X	B	X	B	B	B	X	X	X	X	X	X	B	B	X	X	B	X	B	B	B	X	A	X	B	X	X	B	B	X	X	B	B	X	X	A	X	B	B	B
AX-94581785	A	A	A	A	A	B	B	B	B	B	A	A	B	B	B	X	B	A	A	A	A	B	A	A	A	A	B	A	X	B	B	B	B	A	A	B	B	A	B	X	A	A	A	A	A	A	B	B	B
AX-94532619	A	A	A	X	A	B	B	B	B	B	A	A	B	B	B	X	B	B	B	B	A	B	A	A	B	A	B	A	X	B	B	B	B	A	A	A	B	A	B	X	A	A	X	A	A	A	B	B	B
AX-94540705	A	A	A	X	A	B	B	X	B	B	A	A	B	B	B	X	B	X	B	B	A	A	A	A	B	A	B	A	X	B	B	B	B	B	X	A	B	A	B	A	A	A	X	A	A	A	B	B	B
AX-94757955	B	A	B	A	A	B	A	A	B	A	B	B	A	B	A	A	A	A	A	A	A	B	A	B	A	B	B	B	B	B	B	B	B	X	A	B	A	A	A	B	B	B	A	B	B	A	A	A	B
AX-94848903	A	A	A	X	A	B	B	X	B	B	A	A	B	B	B	X	B	B	B	B	A	X	A	A	B	A	B	A	A	B	B	B	B	B	B	A	B	A	B	A	B	A	A	A	A	A	B	B	B
AX-94953201	A	A	A	A	A	B	B	X	B	B	A	A	B	B	B	X	B	A	A	A	A	X	A	A	A	A	B	A	A	B	B	B	B	X	A	A	B	A	B	A	B	A	A	A	A	A	B	B	B
AX-94773561	A	A	A	X	A	B	B	X	B	B	A	A	B	B	B	X	B	X	B	B	A	A	A	A	B	A	B	A	A	B	B	B	B	B	A	A	B	A	B	A	B	A	A	A	A	A	B	B	B
AX-94560853	A	A	A	A	A	B	B	B	B	B	A	A	B	B	B	X	A	A	A	A	A	X	A	A	A	A	B	A	A	B	B	B	B	X	A	A	B	A	B	A	B	A	A	A	A	A	B	B	B
AX-94494492	B	B	A	X	A	B	A	B	A	B	B	X	B	A	B	A	B	X	B	B	A	A	B	B	A	B	B	A	A	B	X	A	A	X	B	X	B	B	A	X	A	B	A	B	B	B	A	A	B
AX-94656786	X	B	A	B	A	B	A	B	A	B	B	A	B	A	B	A	B	B	B	B	A	A	B	B	A	B	B	A	A	B	B	A	A	X	B	X	B	B	A	B	A	B	A	B	B	B	A	A	B
AX-94767046	B	B	B	B	B	A	B	B	A	A	X	B	A	B	A	A	A	B	B	A	B	A	B	B	A	B	A	B	A	A	B	A	B	A	B	A	B	A	A	B	A	A	B	A	X	A	A	B	A
AX-95234801	A	B	A	X	A	B	A	B	A	B	B	A	B	B	B	X	B	B	B	B	A	B	B	B	A	B	B	A	A	B	B	A	B	B	X	B	B	B	A	A	X	A	A	B	A	B	A	B	B
AX-95079638	B	B	B	B	B	A	B	B	A	A	A	A	A	B	A	A	A	B	A	A	B	A	B	B	A	A	A	B	A	A	X	A	B	A	X	A	B	A	B	B	A	A	A	A	X	A	A	B	A
AX-94507146	B	X	B	B	B	A	B	B	A	A	A	A	A	B	A	X	A	B	A	A	B	A	B	B	A	A	A	B	A	A	B	A	B	A	X	A	B	A	B	B	A	A	A	A	B	A	A	B	A
AX-94597699	B	B	B	B	B	A	B	B	A	A	A	A	A	B	A	X	A	B	A	A	B	A	B	B	X	A	A	B	A	A	B	A	B	A	B	A	B	A	B	B	A	A	A	A	B	A	A	B	A
AX-94879742	B	B	B	B	B	A	B	B	A	A	A	A	A	B	A	X	A	B	A	A	B	A	B	B	X	A	A	B	A	A	B	A	A	A	B	A	B	A	B	B	A	A	A	A	B	A	A	B	A
AX-94447735	B	B	B	B	B	A	B	B	A	A	A	A	A	B	A	X	A	B	A	A	B	A	B	B	X	A	A	B	A	A	B	A	A	A	B	A	B	A	B	B	A	A	A	A	B	A	A	B	A
AX-94548199	A	B	A	X	A	A	A	A	A	A	A	A	B	B	B	B	A	B	A	A	A	B	A	A	A	A	A	B	X	B	B	B	A	A	B	A	B	A	B	A	A	A	A	B	A	A	A	A	A
AX-94633805	X	A	B	B	B	A	A	A	A	B	A	A	A	B	B	A	B	B	B	B	A	B	B	A	B	A	A	A	B	B	A	A	A	B	X	A	B	B	A	A	A	B	A	X	A	B	B	B	A
AX-94817356	A	B	A	B	A	A	A	A	A	A	A	A	B	A	B	B	A	B	A	A	A	B	A	A	A	A	A	B	X	B	B	B	X	A	B	X	B	A	B	A	A	A	A	B	A	A	A	A	A
AX-94663223	A	B	A	X	A	A	A	A	A	A	A	A	B	A	B	B	A	B	A	A	A	B	A	A	A	A	A	B	A	B	B	B	A	A	B	A	B	A	B	A	A	A	A	B	A	A	A	A	A
AX-94932812	B	A	A	B	A	B	B	A	B	B	B	A	A	B	B	B	B	B	A	B	B	X	A	B	A	B	B	A	B	A	B	A	A	B	A	A	A	B	B	X	B	B	A	A	A	A	B	B	A
AX-94501866	B	B	A	X	B	A	A	X	B	A	B	A	B	B	A	X	B	A	A	A	A	B	B	A	A	A	B	X	B	A	B	A	A	B	A	B	A	B	A	X	B	B	A	B	A	A	B	B	B
AX-94420407	B	B	A	X	B	A	A	X	B	A	B	A	B	B	A	X	B	A	A	A	A	B	B	A	A	A	B	X	B	A	B	A	A	B	A	B	A	B	A	X	B	B	A	B	A	A	B	B	B
AX-94658101	B	B	A	A	B	A	A	X	B	A	B	A	B	B	A	A	B	A	A	A	A	B	B	A	A	A	B	X	B	A	B	A	A	X	A	B	A	B	A	A	A	B	A	B	A	A	B	B	B
AX-94507661	B	B	A	A	B	A	A	X	B	A	B	A	B	B	A	X	B	A	A	A	A	B	B	A	A	A	B	X	B	A	B	A	A	B	A	B	A	B	A	A	X	B	A	B	A	A	B	B	B
AX-94497531	B	B	A	A	B	A	A	B	B	A	B	A	B	B	A	X	B	A	A	A	A	B	B	A	A	A	B	X	B	A	B	A	A	X	A	B	A	B	A	X	X	B	A	B	A	A	B	B	B
AX-95103934	A	A	A	X	A	B	B	B	B	B	A	A	B	B	B	X	B	B	B	B	A	B	A	A	B	A	B	A	X	B	B	B	B	A	A	A	B	A	B	X	A	A	X	A	A	A	B	B	B
AX-94490363	B	A	B	X	B	A	X	A	A	B	A	A	X	B	B	A	B	A	A	A	A	B	B	A	A	A	A	A	B	B	X	A	A	B	A	A	B	B	A	X	A	B	A	A	A	B	B	B	A
AX-94749511	X	A	B	X	B	A	X	A	A	B	A	A	X	B	B	A	B	A	A	A	A	B	B	A	A	A	A	A	B	B	X	A	A	B	A	A	B	B	A	A	A	B	A	A	X	B	B	B	A
AX-94759235	B	A	B	B	B	A	A	A	A	B	A	A	A	B	B	A	B	B	B	B	A	B	B	A	B	A	A	A	B	B	A	A	A	B	X	A	B	B	A	A	A	B	A	X	A	B	B	B	A
AX-94406752	B	A	B	X	A	B	A	A	B	A	B	B	A	B	A	X	A	A	A	A	A	B	A	B	A	B	B	B	B	B	B	B	B	X	A	B	A	A	A	B	B	B	A	B	B	A	A	A	B
AX-94632348	A	A	A	X	A	B	B	X	B	B	A	A	B	B	B	X	B	B	B	B	A	X	A	A	B	A	B	A	X	B	B	B	B	B	B	A	B	A	B	X	B	A	A	A	A	A	B	B	B
AX-94539326	B	A	B	B	B	A	X	A	A	B	A	A	X	B	B	A	B	B	B	B	A	B	B	A	B	A	A	A	B	B	X	A	A	B	B	A	B	B	A	X	A	B	A	B	A	B	B	B	A
AX-94653461	B	A	B	A	A	B	A	A	B	A	B	B	A	B	A	X	A	A	A	A	A	B	A	B	A	B	B	B	B	B	B	B	B	B	A	B	A	A	A	B	B	B	A	B	X	A	A	A	B
AX-94880114	X	B	A	B	A	B	A	B	A	B	B	X	B	B	B	A	B	B	B	B	A	A	B	B	A	B	B	A	A	B	B	A	A	X	B	X	B	B	A	A	A	X	A	B	A	B	A	A	B
AX-94963189	B	B	B	B	B	A	B	B	A	A	A	A	A	B	A	X	A	B	A	A	B	A	B	B	X	A	A	B	A	A	B	A	B	A	B	A	B	A	B	B	A	A	A	A	B	A	A	B	A
AX-95200692	B	B	B	B	B	A	B	B	A	A	A	A	A	B	A	B	A	B	A	A	B	A	B	B	X	A	A	B	A	A	B	A	B	A	B	A	B	A	B	B	A	A	A	A	B	A	A	B	A
AX-94920128	B	B	B	B	B	A	B	B	A	A	A	A	A	B	A	X	A	B	A	A	B	A	B	B	X	A	A	B	A	A	B	A	A	A	B	A	B	A	B	B	A	A	A	A	B	A	A	B	A
AX-95256931	A	B	A	B	A	A	A	A	A	A	A	A	B	B	B	B	A	B	A	A	A	B	A	A	A	A	A	B	A	B	B	B	A	A	B	X	B	A	B	A	A	A	A	B	A	A	A	A	A
AX-94943068	B	B	A	A	A	B	B	A	A	B	B	A	A	B	B	X	A	A	A	A	B	A	B	A	A	A	B	B	A	B	B	B	A	B	A	B	B	A	A	A	X	A	A	B	A	B	B	A	A
AX-94454397	A	X	B	A	A	A	A	A	A	B	B	X	A	X	X	A	A	A	A	A	X	B	A	A	X	B	A	A	A	X	A	B	A	A	A	X	A	B	A	X	A	A	B	B	B	B	A	X	A
AX-95101610	A	B	A	B	A	A	A	A	A	A	A	A	B	A	B	B	A	B	A	A	A	B	A	A	A	A	A	B	A	B	B	B	A	A	B	A	B	A	B	A	A	A	A	B	A	A	A	A	A
AX-94417160	B	B	A	X	B	A	A	X	B	A	B	A	B	B	A	X	B	A	A	A	A	B	B	A	A	A	B	X	B	A	B	A	A	X	A	B	A	B	A	X	B	B	A	B	A	A	B	B	B
AX-94881172	B	B	A	A	B	A	A	X	B	A	B	A	B	B	A	X	B	A	A	A	A	B	B	A	A	A	B	X	B	A	B	A	A	B	A	B	X	B	A	X	X	B	A	B	A	A	B	B	B
AX-95159098	X	B	A	X	A	A	A	A	A	B	A	A	B	A	B	B	B	B	A	A	A	B	B	A	A	A	A	B	B	B	B	B	A	A	B	A	B	A	B	B	A	A	B	B	X	A	B	A	A
AX-94494277	B	A	A	X	B	B	B	B	B	B	X	B	A	B	A	A	A	A	A	A	B	A	B	A	A	A	B	B	B	A	B	B	B	B	A	B	A	A	A	B	B	B	A	B	B	A	X	B	A
AX-95016894	A	A	A	X	A	B	B	B	B	B	A	A	B	B	B	X	B	X	B	B	A	B	A	A	B	A	B	A	X	B	B	B	B	A	A	A	B	A	B	X	A	A	X	A	A	A	B	B	B
AX-94889337	A	A	B	A	A	B	A	A	B	A	B	B	A	B	A	X	B	A	A	A	A	B	A	A	A	A	B	B	B	B	B	A	B	B	A	B	A	A	A	X	B	B	A	X	A	A	A	A	B
AX-94654932	A	A	A	X	A	B	B	B	B	B	A	A	B	B	B	X	B	B	B	B	A	B	A	A	B	A	B	X	X	B	B	B	B	A	A	A	B	A	B	X	A	A	X	A	A	A	B	B	B
AX-94386493	A	A	B	A	A	B	A	A	B	A	B	B	A	B	A	X	B	A	A	A	A	B	A	A	A	A	B	B	B	B	B	A	B	B	A	B	A	A	A	X	B	B	A	X	A	A	A	A	B
AX-94939358	B	A	B	A	B	A	X	A	A	B	A	A	X	B	B	A	B	A	A	A	A	B	B	A	A	A	A	A	B	B	A	A	A	B	A	A	B	B	A	X	A	B	A	A	A	B	B	B	A
AX-94613678	B	A	B	A	A	B	A	A	B	A	B	B	A	B	A	A	A	A	A	A	A	B	A	B	A	B	B	B	B	B	B	B	B	X	A	B	A	A	A	B	B	B	A	B	A	A	A	A	B
AX-94533650	B	A	B	X	A	B	A	A	B	A	B	B	A	B	A	X	A	A	A	A	A	B	A	B	A	B	B	B	B	B	B	B	B	X	A	B	A	A	A	B	B	B	A	B	X	A	A	A	B
AX-95259848	B	A	B	X	A	B	A	A	B	A	X	B	A	B	A	X	A	A	A	A	A	B	X	B	A	B	B	B	B	B	B	B	B	B	A	B	A	A	A	X	B	B	A	B	B	A	A	A	B
AX-94690109	A	A	A	X	A	B	B	X	B	B	A	A	B	B	B	X	B	B	B	B	A	X	A	A	B	A	B	A	A	B	B	B	B	B	B	A	B	A	B	A	B	A	A	A	A	A	B	B	B
AX-95193758	B	A	B	X	A	B	A	A	B	A	B	B	A	B	A	A	A	A	B	A	A	B	A	B	B	B	B	B	B	B	B	B	B	X	B	B	B	A	A	A	B	B	A	B	B	A	A	A	B
AX-95192926	A	A	A	A	A	B	B	B	B	B	A	A	B	B	B	B	A	A	A	A	A	X	A	A	A	A	B	A	A	B	B	B	B	B	A	A	B	A	B	A	B	A	A	A	A	A	B	B	B
AX-94639064	B	A	A	B	A	B	B	A	B	B	B	A	A	B	A	B	B	B	B	A	B	X	A	B	B	A	A	A	B	A	B	A	A	B	A	A	A	B	B	A	A	B	A	B	A	B	B	B	A
AX-94667805	B	A	A	B	A	B	B	A	B	B	B	A	A	B	X	B	B	B	B	A	B	X	A	B	B	A	A	A	B	A	B	A	A	B	A	A	A	B	B	B	A	B	A	B	X	B	B	B	A
AX-94780124	B	A	A	B	A	B	B	B	B	B	B	A	A	B	A	B	B	B	B	A	B	B	A	B	B	A	A	A	B	A	B	A	A	B	A	A	A	B	B	A	A	B	A	B	A	B	B	B	B
AX-94892716	B	A	A	B	A	B	B	X	B	B	B	A	A	B	X	B	B	B	B	A	B	B	A	B	B	A	A	A	B	A	B	A	A	B	A	A	A	B	B	A	A	B	A	B	A	A	B	B	A
AX-94449694	B	A	A	B	A	B	B	X	B	B	B	A	A	B	B	B	B	B	B	A	B	B	A	B	B	A	A	A	B	A	B	A	A	B	A	A	A	B	B	A	A	B	A	A	A	A	B	B	A
AX-94412083	B	B	B	B	B	B	B	B	X	B	B	A	B	A	A	B	B	B	B	B	A	B	B	B	B	X	A	B	B	B	B	B	B	B	B	A	A	A	X	B	B	B	A	B	A	A	X	A	B
AX-95127289	B	X	B	A	B	B	B	B	B	B	X	A	B	A	A	X	B	A	A	A	A	B	B	X	A	X	X	B	B	B	B	B	B	B	A	A	A	A	X	B	B	B	A	X	A	A	X	A	B
AX-94517730	B	B	B	A	B	B	B	B	B	X	B	A	B	A	A	X	B	A	A	A	A	B	B	X	A	X	X	B	B	B	B	B	X	B	A	A	A	A	X	B	B	B	A	X	A	A	X	A	X
AX-94627848	B	X	A	B	A	B	A	A	B	X	B	A	A	B	A	X	B	B	A	B	B	X	A	B	A	B	B	A	X	A	B	A	A	B	A	A	A	B	B	B	B	B	B	A	A	A	B	B	A
AX-94381525	X	B	B	A	B	B	A	B	B	B	B	A	X	B	B	X	B	A	A	A	B	B	B	B	A	B	A	A	B	B	B	B	X	X	A	A	B	A	A	B	B	B	A	X	A	A	B	A	A
AX-94510341	X	A	B	X	B	B	A	B	B	B	B	A	B	B	B	A	B	A	A	A	B	B	B	B	A	X	A	A	B	B	B	B	B	B	A	A	B	B	A	B	B	B	A	B	A	A	B	A	A
AX-94741913	A	A	B	A	B	B	B	B	X	X	A	B	A	B	B	A	B	A	A	A	B	B	B	B	A	A	A	B	B	B	B	B	B	A	A	B	B	B	A	B	B	B	A	B	B	A	B	X	A
AX-95082017	A	A	B	A	B	B	B	B	A	A	A	B	A	B	B	A	B	A	A	A	B	B	B	B	A	A	A	B	B	B	B	B	B	A	A	B	B	B	A	A	B	B	A	B	X	A	X	X	A
AX-94461274	A	A	B	X	B	B	B	B	B	A	A	A	A	B	B	B	A	X	B	A	B	B	B	B	B	B	B	B	B	A	B	A	B	A	B	B	B	B	B	B	B	B	B	B	B	A	B	B	A
AX-94724955	A	X	B	A	B	B	B	B	B	A	A	A	A	B	B	X	A	A	A	A	B	B	B	X	A	B	B	B	B	A	B	A	B	A	X	B	B	A	X	B	A	B	A	B	B	X	B	B	A
AX-94452237	A	A	B	A	B	B	B	B	B	A	A	A	A	B	B	X	A	A	B	A	B	B	B	A	B	B	B	B	B	A	B	A	B	A	B	B	B	A	X	B	A	B	A	B	B	X	X	B	A
AX-94682492	A	A	B	A	B	B	B	B	B	A	A	A	A	B	B	X	A	A	B	A	B	B	B	A	B	B	B	B	B	A	B	A	B	A	B	B	B	A	X	B	A	B	A	B	B	X	B	B	A
AX-94978198	A	A	B	A	B	B	B	B	B	A	A	A	B	B	B	X	A	A	A	A	B	B	B	A	A	B	B	B	B	A	B	A	B	A	A	B	B	A	X	B	A	B	A	B	B	X	B	B	B
AX-94490431	A	A	B	A	B	B	B	B	B	A	A	A	B	B	B	X	A	A	A	A	B	B	A	B	A	B	B	B	B	A	B	A	B	A	A	B	B	A	X	A	A	B	A	B	B	A	B	B	B
AX-95098936	B	A	A	X	B	B	A	B	B	A	B	B	B	B	B	B	A	A	A	A	B	B	A	A	A	B	B	A	A	A	X	B	X	X	A	B	A	A	B	X	B	A	A	B	B	B	A	A	B
AX-94606049	B	A	A	A	B	B	A	A	B	A	B	B	B	B	B	B	A	A	A	A	B	B	A	A	A	B	B	A	A	A	B	B	B	X	A	B	A	A	B	X	B	A	A	B	B	X	A	A	B
AX-94656351	B	A	A	X	B	B	A	B	B	A	B	B	B	B	B	B	A	A	A	A	B	B	A	A	A	B	B	A	A	A	B	B	B	X	A	B	A	A	B	X	B	A	A	B	B	X	A	A	B
AX-95188541	B	A	X	X	B	X	A	B	B	A	B	A	X	B	X	X	B	X	X	X	B	X	A	B	A	A	X	B	X	B	B	X	B	X	X	B	X	B	A	X	A	A	X	X	B	A	B	A	A
AX-94524640	A	A	B	A	A	A	B	A	X	B	B	A	B	A	A	B	B	A	A	A	A	A	A	A	A	B	A	B	X	A	B	B	B	X	A	X	B	B	B	A	A	A	A	B	A	A	A	B	B
AX-94681274	B	A	A	A	B	B	A	A	B	A	B	B	B	B	B	B	A	A	A	A	B	B	A	A	A	B	B	A	A	A	B	B	B	X	A	B	A	A	B	A	B	A	A	B	X	A	A	A	B
AX-94444443	A	A	B	A	B	B	B	B	B	A	B	A	B	B	A	X	A	A	A	A	B	B	A	B	A	B	B	A	B	A	B	A	B	A	A	B	B	B	X	X	A	B	A	X	B	A	B	B	B
AX-94669202	A	A	B	A	B	B	B	B	B	A	B	A	B	B	A	X	A	A	A	A	B	B	A	B	A	B	B	X	B	A	B	A	B	A	A	B	B	B	X	A	A	B	A	X	B	A	B	B	B
AX-95199507	B	A	A	A	B	B	A	A	B	A	X	B	B	B	B	B	A	A	A	A	B	B	A	A	A	B	B	A	A	A	B	B	B	X	A	B	A	A	B	A	B	A	A	B	X	A	A	A	B
AX-94809651	A	A	B	A	B	B	B	B	B	A	B	A	B	B	A	B	A	A	A	A	B	B	A	B	A	B	B	X	B	A	B	A	B	A	A	B	B	B	X	X	A	B	A	B	B	A	B	B	B
AX-94800607	A	A	B	A	B	B	B	B	B	A	B	A	B	B	A	X	A	A	A	A	B	B	A	B	A	B	B	X	B	A	B	A	B	A	A	B	B	B	X	X	A	B	A	B	B	A	B	B	B
AX-94662985	A	B	A	A	B	A	B	B	A	B	X	B	A	B	X	X	A	A	A	A	B	A	B	A	A	A	B	B	A	A	B	B	B	X	A	B	B	A	X	X	B	A	A	B	A	B	A	A	B
AX-94624431	A	A	B	A	B	B	B	B	A	A	B	A	B	B	A	X	A	A	A	A	B	B	A	B	A	X	B	X	B	A	B	A	B	A	A	B	B	B	X	X	A	B	A	X	X	A	B	X	A
AX-95195100	X	A	A	A	B	B	A	A	B	A	B	B	B	B	B	B	A	A	A	A	A	B	A	A	A	B	B	A	A	A	B	B	B	B	A	B	A	A	B	B	B	A	A	B	B	A	A	A	B
AX-95006827	B	B	B	A	A	B	B	B	A	A	B	B	A	B	B	A	A	A	A	B	A	B	A	B	A	A	B	A	B	B	B	A	X	X	A	B	B	B	A	A	A	B	A	X	B	A	A	A	A
AX-94384640	A	A	B	A	B	B	B	B	A	A	B	A	B	B	A	X	A	A	A	A	B	B	A	B	A	B	B	X	B	A	B	A	B	A	A	B	B	B	X	A	A	B	A	X	B	A	B	B	A
AX-94451998	A	A	B	A	B	B	B	B	A	A	B	A	B	B	A	X	A	A	A	A	B	B	A	B	A	B	B	X	B	A	B	A	B	A	A	B	B	B	X	A	A	B	A	X	B	A	B	B	A
AX-94678414	A	A	B	A	B	B	B	B	A	A	B	A	B	B	A	X	A	A	A	A	B	B	A	B	A	B	B	X	B	A	B	A	B	A	A	B	B	B	X	A	A	B	A	X	B	A	B	B	A
AX-94654096	B	A	A	X	B	B	A	X	B	A	B	B	B	B	B	B	A	A	A	A	A	X	A	A	A	B	B	A	A	A	B	B	B	B	A	B	A	A	B	B	B	A	A	B	B	B	A	A	B
AX-94478207	A	A	B	A	B	B	B	B	A	A	B	A	B	B	A	X	A	A	A	A	B	B	A	B	A	B	B	X	B	A	B	A	X	A	A	B	B	B	X	A	A	B	A	X	B	A	B	B	A
AX-95652966	B	A	B	A	B	B	B	B	A	B	A	A	B	B	A	X	A	A	A	A	B	B	A	B	A	B	B	B	A	A	B	A	X	A	A	B	B	B	X	A	A	B	A	A	B	A	B	A	A
AX-94493310	B	A	B	X	B	B	B	B	A	B	A	A	B	B	A	X	A	A	A	A	B	B	A	X	A	B	B	B	A	A	B	A	B	A	A	B	X	B	X	A	A	B	A	A	B	A	X	A	A
AX-94667462	B	A	B	X	B	B	B	B	A	B	A	A	B	B	A	X	B	A	A	A	B	B	A	B	A	B	B	B	A	A	B	A	X	A	A	B	B	B	X	A	A	B	A	A	B	A	B	A	A
AX-94463677	B	A	B	X	B	B	B	B	A	B	A	A	B	B	A	X	B	A	A	A	B	B	A	B	A	B	B	B	A	A	B	A	X	A	A	B	B	B	X	A	A	B	A	A	B	A	B	A	B
AX-95684856	B	A	B	A	B	B	B	B	A	B	A	A	B	B	A	X	B	X	A	A	B	B	A	B	A	A	B	A	A	A	B	A	X	A	A	B	B	B	X	X	A	B	A	X	B	A	B	A	B
AX-94535927	B	B	A	A	B	B	B	B	A	B	A	A	B	A	A	A	B	A	A	A	B	B	A	B	A	A	A	A	A	B	B	A	X	A	A	B	B	A	A	B	B	B	A	A	B	A	B	A	B
AX-94493597	B	B	A	A	B	B	A	B	A	B	B	A	B	A	A	A	B	A	A	A	B	B	A	B	A	A	A	A	A	B	B	A	X	X	A	B	B	A	A	A	B	B	A	A	X	A	B	A	B
AX-95172452	B	A	A	B	B	B	B	B	A	A	B	B	B	B	B	B	A	B	B	A	A	X	A	A	B	B	B	A	A	A	B	B	B	B	A	B	A	A	B	B	B	X	A	B	B	B	A	A	B
AX-94416362	B	A	A	X	B	B	B	B	A	A	B	B	B	B	A	B	A	X	A	A	A	B	A	A	A	B	B	A	X	A	B	A	B	B	A	B	A	A	B	A	B	B	A	B	B	B	A	A	B
AX-94502860	A	B	B	A	A	B	A	B	A	X	B	A	B	A	A	X	A	A	A	A	A	B	A	B	A	A	B	A	A	B	B	A	B	X	A	B	B	A	A	A	B	A	A	A	B	B	A	B	A
AX-94519655	A	B	B	A	A	B	A	B	A	X	B	A	B	A	A	X	A	A	A	A	A	B	A	B	A	A	B	A	A	B	X	A	B	X	A	B	B	X	A	A	B	A	A	A	B	B	A	B	A
AX-94495179	A	B	B	A	A	B	A	B	A	X	B	A	B	A	A	A	A	A	A	A	A	B	A	B	A	A	B	A	A	B	B	A	B	X	A	B	B	A	A	A	B	A	A	A	B	B	A	B	A
AX-94500433	A	B	B	A	A	B	A	B	A	X	B	A	B	A	A	X	A	A	A	A	A	B	A	B	A	A	B	A	A	B	B	A	B	X	A	B	B	A	A	X	B	A	A	A	B	B	A	B	A
AX-94554543	A	B	B	A	A	B	A	B	A	X	B	A	B	A	A	A	A	A	A	A	A	B	A	B	A	A	B	A	A	B	B	A	B	B	A	B	B	A	A	A	B	A	A	A	B	B	A	B	A
AX-94660748	A	B	B	X	A	B	A	B	A	X	B	A	B	A	A	X	A	B	B	A	A	B	A	B	B	A	B	A	A	B	B	A	B	B	A	B	B	A	A	A	B	A	A	B	B	B	A	B	A
AX-94436270	A	B	B	A	A	B	A	B	A	A	B	A	B	A	A	X	A	A	A	A	A	A	A	B	A	A	B	A	A	B	B	A	B	B	A	B	B	B	A	X	B	A	A	A	B	B	A	B	A
AX-94622619	B	B	A	A	B	B	B	B	B	A	X	A	B	B	B	B	A	A	A	A	B	X	X	B	A	B	B	A	A	A	B	B	B	X	A	B	A	A	B	X	B	A	A	B	B	B	A	A	B
AX-94799496	A	A	B	A	B	B	B	B	B	A	A	A	A	B	B	X	A	A	B	A	B	B	B	A	B	B	B	B	B	A	B	A	B	A	B	B	B	A	X	B	A	B	A	B	B	A	B	B	A
AX-95170264	A	A	B	A	B	B	B	B	B	A	A	A	B	B	B	X	A	A	A	A	B	B	B	B	A	B	B	B	B	A	B	A	B	A	A	B	B	A	X	A	A	B	A	B	B	A	B	B	B
AX-95684911	B	A	A	A	B	B	B	B	B	A	B	B	B	B	B	B	A	A	A	A	B	B	A	B	A	B	B	A	A	A	B	B	B	X	A	B	A	A	B	B	B	A	A	B	B	A	A	A	B
AX-94570968	A	B	A	A	B	A	B	B	A	B	B	B	A	B	B	B	A	A	A	A	B	A	B	A	A	A	B	B	A	A	B	B	B	B	A	B	B	B	X	X	A	A	A	B	A	B	A	A	B
AX-94793127	B	A	A	X	B	B	B	B	B	A	B	B	B	B	B	B	A	A	A	A	B	B	A	B	A	B	B	A	A	A	B	B	B	B	X	B	A	A	B	A	B	A	A	B	B	A	A	A	B
AX-94587603	B	A	A	X	B	B	B	B	B	A	B	B	B	B	B	B	A	A	A	A	B	B	A	B	A	B	B	A	A	A	B	B	B	X	A	B	A	A	B	X	B	A	A	B	B	A	A	A	B
AX-95072756	B	A	A	A	B	B	A	B	B	A	X	B	B	B	B	B	A	A	A	A	B	B	A	A	A	B	B	A	A	A	B	B	B	B	A	B	A	A	B	X	B	A	A	B	B	X	A	A	B
AX-95178901	B	A	A	A	B	B	A	B	B	A	B	B	B	B	B	B	A	A	A	A	B	B	A	A	A	B	B	A	A	A	B	B	B	B	A	B	A	A	B	X	B	A	A	B	B	X	A	A	B
AX-94877816	B	A	A	A	B	B	A	A	B	A	B	B	B	B	B	B	A	A	A	A	B	B	A	A	A	B	B	A	A	A	B	B	B	X	A	B	A	A	B	A	B	A	A	B	B	X	A	A	B
AX-94553373	B	A	A	X	B	B	A	A	B	A	B	B	B	B	B	B	A	A	A	A	B	B	A	A	A	B	B	A	A	A	B	B	B	B	A	B	A	A	B	X	B	A	A	B	B	B	A	A	B
AX-95142306	B	A	B	A	A	A	B	A	A	B	B	A	B	B	A	B	A	A	A	A	A	A	B	A	A	A	A	A	B	A	B	B	B	B	A	A	B	A	B	B	A	B	B	B	A	A	A	A	B
AX-94686377	B	A	A	X	B	B	A	A	B	A	B	B	B	B	B	B	A	A	A	A	B	B	A	A	A	B	B	A	A	A	B	B	B	X	A	B	A	A	B	A	B	A	A	B	B	A	A	A	B
AX-95201612	A	B	A	A	A	B	B	X	A	A	B	A	A	B	A	B	A	A	A	A	B	A	A	A	A	B	B	B	A	B	B	B	B	B	A	B	A	B	B	X	A	A	A	B	A	B	B	A	A
AX-95257607	B	A	A	A	B	B	A	A	B	A	B	B	B	B	B	B	A	A	A	A	B	B	A	A	A	B	B	A	A	A	B	B	B	B	A	B	A	A	B	A	B	A	A	B	B	A	A	A	B
AX-95114420	B	B	A	A	B	B	B	B	X	X	X	B	X	B	A	X	A	A	B	A	A	B	A	B	B	B	X	A	X	A	X	B	A	B	B	B	B	X	B	X	B	B	B	A	A	B	B	X	B
AX-94928442	B	A	A	X	B	B	A	A	B	A	B	B	B	B	B	B	A	A	A	A	B	B	A	A	A	B	B	A	A	A	B	B	B	B	A	B	A	A	B	A	B	A	A	B	B	A	A	A	B
AX-94448136	B	A	A	X	B	B	A	A	B	A	B	B	B	B	B	B	A	A	A	A	B	B	A	A	A	B	B	A	A	A	B	B	B	B	A	B	A	A	B	B	B	A	A	B	B	A	A	A	B
AX-94543454	B	A	A	A	B	X	A	A	B	A	B	B	B	B	B	B	A	A	A	A	B	B	A	A	A	B	B	A	A	A	B	B	B	X	A	B	A	A	B	X	B	A	A	B	B	A	A	A	B
AX-94422893	B	A	A	X	B	B	A	A	B	A	B	B	B	B	B	B	A	A	A	A	B	B	A	A	A	B	B	A	A	A	B	B	B	B	A	B	A	A	B	X	B	A	A	B	B	A	A	A	B
AX-94561124	B	B	B	X	A	B	B	B	A	A	X	A	A	A	B	X	A	A	A	A	B	B	A	A	A	A	B	A	B	B	B	A	B	B	X	B	B	B	A	B	A	B	A	A	B	A	B	A	A
AX-94550737	B	A	A	X	B	B	A	A	B	A	B	B	B	B	B	B	A	A	A	A	B	B	A	A	A	B	B	A	A	A	B	B	B	X	A	B	A	A	B	X	B	A	A	B	B	A	A	A	B
AX-94502163	A	A	B	A	B	B	B	B	A	A	B	A	B	B	A	X	A	A	A	A	B	B	A	B	A	B	B	X	B	A	B	A	B	A	A	B	B	B	X	X	A	B	A	X	B	A	B	B	A
AX-94968148	B	A	A	X	B	B	A	A	B	A	B	B	B	B	B	B	A	A	A	A	A	B	A	A	A	B	B	A	A	A	B	B	B	B	A	B	A	A	B	X	B	A	A	B	B	A	A	A	B
AX-94716438	X	A	A	X	B	B	A	A	B	A	B	B	B	B	B	B	A	A	A	A	A	B	A	A	A	B	B	A	A	A	B	B	B	B	A	B	A	A	B	B	B	A	A	B	B	A	A	A	B
AX-94965000	B	B	A	A	B	B	A	B	B	B	B	A	A	A	B	B	B	A	A	B	B	B	B	A	A	B	B	A	B	B	X	X	B	B	B	A	B	A	B	A	X	B	A	X	X	B	A	B	B
AX-94902398	B	B	B	B	A	B	B	B	A	A	B	B	A	B	B	X	X	B	B	B	A	B	A	B	A	A	B	A	B	B	B	A	B	B	A	B	B	B	A	A	A	B	B	B	B	A	B	A	A
AX-94635893	X	A	A	A	B	B	A	X	B	A	B	B	B	B	B	B	A	A	A	A	A	A	A	A	A	B	B	A	A	A	B	B	B	B	A	B	A	A	B	B	B	A	A	B	B	B	A	A	B
AX-94848230	B	A	A	X	B	B	A	X	A	A	B	B	B	B	B	B	A	A	A	A	A	X	A	A	A	B	B	A	A	A	B	B	B	B	A	B	A	A	B	B	B	A	A	B	B	B	A	A	B
AX-95246818	B	A	A	A	B	B	A	X	A	A	B	B	B	B	B	B	A	A	B	A	A	A	A	B	B	B	B	A	A	A	B	B	B	X	A	B	A	A	B	B	B	A	A	B	B	B	A	A	B
AX-94782013	B	A	B	X	B	B	B	B	A	B	A	A	B	B	A	X	B	A	A	A	B	B	A	B	A	B	B	B	X	A	B	A	B	A	A	B	B	B	X	A	A	B	A	A	B	A	B	A	B
AX-94657570	B	A	A	A	B	B	A	B	A	A	B	B	B	B	B	B	A	A	A	A	A	X	A	B	A	B	B	A	A	A	B	B	B	X	A	B	A	A	B	X	B	X	A	B	B	B	A	A	B
AX-94913939	B	A	A	A	B	B	X	X	A	A	B	B	B	B	B	B	A	A	A	A	A	A	A	B	A	B	B	A	A	A	B	B	B	X	A	B	A	A	B	A	B	A	A	B	B	B	A	A	B
AX-94657855	B	A	A	B	B	B	B	A	A	A	B	B	B	B	B	B	A	X	A	A	A	B	A	B	A	B	B	A	A	A	B	B	B	B	X	B	A	A	B	B	B	X	A	B	B	B	A	A	B
AX-94537587	B	A	A	A	B	B	B	A	A	A	X	B	B	X	B	B	A	A	A	A	A	X	A	A	A	B	B	A	A	A	B	B	B	B	A	B	A	A	B	X	B	X	A	B	B	B	A	A	B
AX-95154562	B	B	A	A	B	B	B	B	B	B	B	B	X	B	A	B	B	A	A	A	B	A	B	A	A	A	B	B	A	A	B	B	A	B	A	B	A	A	B	X	A	A	A	X	A	A	B	A	A
AX-94622179	A	X	B	X	A	B	A	X	A	X	B	A	X	A	A	X	B	X	B	A	B	B	A	B	B	A	B	A	A	B	B	A	X	B	B	B	B	A	A	A	X	A	A	B	B	X	B	A	B
AX-95004702	B	A	A	A	B	B	B	B	A	A	B	B	B	B	B	B	A	A	A	A	A	X	A	A	A	B	B	A	A	A	B	B	B	X	A	B	A	A	B	X	B	A	A	B	B	B	A	A	B
AX-95202642	B	A	A	X	B	B	B	B	A	A	B	B	B	B	A	B	A	X	A	A	A	B	A	A	A	B	B	A	X	A	B	A	B	B	X	B	A	A	B	B	B	B	A	B	B	B	A	A	B
AX-94389986	A	B	B	A	A	B	A	B	A	X	B	A	B	A	A	A	A	A	A	A	A	B	A	B	A	A	B	A	A	B	B	A	B	X	A	B	B	A	A	A	B	A	A	A	B	B	A	B	A
AX-95242416	B	A	A	B	A	B	B	B	B	B	B	A	A	B	X	B	B	B	B	A	B	B	A	B	B	A	A	A	B	A	B	A	A	B	A	A	A	B	B	B	A	B	X	B	A	B	B	B	B
AX-94781123	B	A	A	B	A	B	B	A	B	B	B	A	A	B	A	B	B	B	B	A	B	X	A	B	B	A	A	A	B	A	B	A	A	B	A	A	A	B	B	X	A	B	A	B	A	B	B	B	A
AX-94757449	A	A	A	A	A	B	A	B	A	B	X	B	B	B	A	A	A	A	A	A	B	A	A	A	A	A	A	B	B	B	B	A	B	A	A	B	A	B	A	A	A	B	A	X	A	A	B	B	A
AX-94729581	B	A	A	B	A	X	X	X	B	B	B	A	A	B	X	B	B	B	B	A	B	B	A	B	B	A	A	A	B	A	B	A	A	B	A	A	A	X	B	X	A	B	A	B	A	A	B	B	A
AX-94677753	B	B	B	B	B	B	B	B	B	B	B	A	B	A	A	X	B	B	B	B	A	B	B	B	B	X	A	B	B	B	B	B	X	B	X	A	A	A	X	B	B	B	A	B	A	A	A	A	B
AX-95088619	B	B	B	X	B	B	B	B	B	B	B	A	B	A	A	X	B	A	A	A	A	B	B	B	A	B	X	B	B	B	B	B	B	B	A	A	A	A	B	B	B	B	A	X	A	A	X	A	B
AX-94901774	B	A	A	B	A	B	A	X	B	B	B	A	A	B	A	X	B	B	A	B	B	X	A	B	A	B	B	A	B	A	B	A	A	B	A	A	A	B	B	X	B	B	B	A	A	A	B	B	A
AX-94435526	A	X	X	A	X	X	A	B	A	X	B	X	A	X	X	A	X	A	A	A	B	A	A	A	A	X	A	X	X	B	B	A	A	A	A	X	A	A	A	X	A	B	A	A	A	A	A	X	A
AX-94883448	X	B	B	A	B	B	B	B	B	B	B	A	B	A	A	X	B	A	A	A	A	B	B	B	A	X	X	A	B	B	B	B	B	B	A	A	B	A	X	B	B	B	A	X	A	A	A	A	A
AX-94705334	B	B	B	X	B	B	A	B	A	A	B	B	A	A	A	X	X	A	A	A	A	B	B	A	A	B	B	B	B	A	B	B	B	A	A	B	A	B	B	A	B	B	A	B	A	B	B	B	B
AX-94919750	B	B	B	A	B	B	A	B	A	A	B	B	A	A	A	X	X	A	A	A	A	B	B	A	A	B	B	B	B	A	B	B	B	A	A	B	A	B	B	A	B	B	A	B	A	X	B	B	B
AX-94401688	B	B	B	A	B	B	A	B	A	A	B	B	A	A	A	X	X	A	A	A	A	B	B	A	A	B	B	B	B	A	B	B	B	A	A	B	A	B	B	A	B	B	A	B	A	X	B	B	B
AX-94839262	A	A	B	A	B	B	B	B	B	A	A	A	A	B	B	X	A	A	B	A	B	B	B	A	B	B	B	B	B	A	B	A	B	A	B	B	B	A	X	B	A	B	A	B	B	A	B	B	A
AX-94415996	A	A	B	A	B	B	B	B	B	A	A	A	A	B	B	X	A	A	B	A	B	B	B	A	B	B	B	B	B	A	B	A	B	A	B	B	B	A	X	B	A	B	A	B	X	A	B	B	A
AX-94678664	A	B	A	A	A	B	B	B	A	B	B	B	X	B	A	X	B	A	A	A	A	B	A	A	A	A	B	A	B	B	B	A	A	X	A	B	A	A	X	X	A	B	A	B	X	A	B	A	A
AX-95244689	B	A	A	X	B	B	A	B	B	A	B	B	B	B	B	B	A	A	A	A	B	B	A	B	A	B	B	A	A	A	B	B	B	B	A	B	A	A	B	X	B	A	A	B	B	A	A	A	B
AX-94505714	X	A	A	A	X	X	A	B	B	A	B	B	X	B	B	B	A	A	A	A	X	B	A	A	A	B	X	A	A	A	B	B	B	X	A	X	A	A	X	A	B	A	A	B	B	X	A	A	X
AX-94405450	B	A	A	A	B	B	A	B	B	A	B	B	B	B	B	B	A	A	A	A	B	B	A	A	A	B	B	A	A	A	B	B	X	B	A	B	A	A	B	X	B	A	A	B	B	X	A	A	B
AX-95241763	B	A	A	A	B	B	A	A	B	A	B	B	B	B	B	B	A	A	A	A	B	B	A	A	A	B	B	A	A	A	B	B	B	B	A	B	A	A	B	X	B	A	A	B	B	A	A	A	B
AX-94482257	B	A	A	A	B	B	A	A	B	A	X	B	B	B	B	B	A	A	A	A	B	B	A	A	A	B	B	A	A	A	B	B	B	X	A	B	A	A	B	X	B	A	A	B	X	A	A	A	B
AX-94517735	A	B	A	A	A	A	A	B	B	B	A	A	A	B	A	X	A	A	A	A	A	A	A	A	A	B	A	A	X	A	B	A	B	X	A	B	A	A	A	X	A	B	A	X	A	A	X	A	A
AX-94951482	A	A	B	A	B	B	B	B	B	A	B	A	B	B	A	X	A	A	A	A	B	B	A	B	A	B	B	X	B	A	B	A	B	A	A	B	B	B	X	X	A	B	A	X	B	A	B	B	B
AX-94640050	B	A	A	A	B	B	A	A	B	A	B	B	B	B	B	B	A	A	A	A	B	B	A	A	A	B	B	A	A	A	B	B	B	X	A	B	A	A	B	A	B	A	A	B	X	A	A	A	B
AX-94454053	B	A	A	X	B	B	A	A	B	A	B	B	B	B	B	B	A	A	A	A	B	B	A	A	A	B	B	A	A	A	B	B	B	B	A	B	A	A	B	X	B	A	A	B	B	A	A	A	B
AX-94596955	B	A	A	X	B	B	A	A	B	A	B	B	B	B	B	B	A	A	A	A	B	B	A	A	A	B	B	A	A	A	B	B	B	B	A	B	A	A	B	X	B	A	A	B	X	A	A	A	B
AX-94834765	B	B	B	X	B	A	B	B	B	A	B	A	B	B	A	X	A	A	B	A	A	A	B	B	B	B	A	B	A	A	B	A	A	B	A	B	A	A	A	X	B	B	B	A	X	B	B	B	A
AX-94715172	A	A	B	A	B	B	B	B	A	A	B	A	B	B	A	X	A	A	A	A	B	B	A	B	A	B	B	X	B	A	X	A	B	A	A	B	B	B	X	X	A	B	A	X	B	A	B	B	A
AX-94862747	B	A	A	X	B	B	A	A	B	A	B	B	B	B	B	B	A	A	A	A	A	B	A	A	A	B	B	A	A	A	B	B	B	B	A	B	A	A	B	B	B	A	A	B	B	B	A	A	B
AX-94463985	A	A	B	A	B	B	B	B	A	A	B	A	B	B	A	X	A	A	A	A	B	B	A	B	A	B	B	X	B	A	B	A	B	A	A	B	B	B	X	A	A	B	A	X	X	A	B	B	A
AX-95171526	B	A	A	A	B	B	A	B	A	A	B	B	B	B	B	B	A	A	A	A	A	X	A	B	A	B	B	A	A	A	B	B	B	B	A	B	A	A	B	X	B	X	A	B	B	B	A	A	B
AX-94676649	B	A	A	X	B	B	X	A	A	A	B	B	B	B	B	B	A	A	A	A	A	X	A	B	A	B	B	A	A	A	B	B	B	B	A	B	A	A	B	X	B	X	A	B	B	B	A	A	B
AX-95187062	B	B	A	A	B	B	X	X	A	B	A	A	B	A	A	A	B	A	A	A	B	B	A	B	A	A	A	A	A	B	B	A	X	A	A	B	B	A	A	B	B	B	A	A	B	A	B	A	B
AX-95148320	B	A	A	A	B	B	X	A	A	A	B	B	B	B	B	B	A	A	A	A	A	X	A	A	A	B	B	A	A	A	B	B	B	X	A	B	A	A	B	B	B	X	A	B	B	B	A	A	B
AX-94533907	B	A	A	B	B	B	X	B	A	A	B	B	B	B	B	B	A	B	B	A	A	X	A	A	B	B	B	A	A	A	X	B	B	B	A	B	A	A	B	B	B	X	A	B	B	B	A	A	B
AX-94958668	A	B	B	A	A	B	A	B	A	X	B	A	B	A	A	A	A	A	A	A	A	B	A	B	A	A	B	A	A	B	B	A	B	B	A	B	B	A	A	A	B	A	A	A	B	B	A	B	A
AX-95217260	B	A	A	X	B	B	B	B	B	A	B	B	B	A	A	B	A	A	A	A	A	X	A	A	A	B	B	A	X	A	B	A	B	B	A	B	A	A	B	B	B	B	A	B	B	B	A	A	B
AX-94750097	A	B	B	A	A	B	A	B	A	X	B	A	B	A	A	X	A	A	A	A	A	B	A	B	A	A	B	A	A	B	B	A	B	X	A	B	B	A	A	A	B	A	A	A	B	B	A	B	A
[truncated: 131 more columns]
