# Supplementary material for: QTL mapping: insights into genomic regions governing component traits of yield under combined heat and drought stress in wheat
Source: Front Genet. 2024 Jan 10;14:1282240. doi: 10.3389/fgene.2023.1282240 (PMC10805833; doi:10.3389/fgene.2023.1282240)
Supplement: Supplementary file 3 [file Table1.XLSX]

## Sheet: Sheet1
						Abbrevations used
IARI Metrological Database System						0 - Fair (clear and slightly clouded), 1 - Variable Sky, 2 - Mainly Overcast, 3 - Sand Storm or Dust Storm,4 - Fog or Thick Dust Haze, 5 - Drizzle, 6 - Rain,7 - Snow or Sleet, 8 - Shower (s),9 - Thunder Storm with or without Precipitation
						I - Observations taken at 7.21 hrs. and II - Observations taken at 14:21 hrs.
Division of Agricultural Physics, IARI, New Delhi
IARI: Latitude: 280 38'23"N, Longitude:770 09'27"E., Altitude: 228.61m above msl.)
Date	Max.Temp (oC)	Min.Temp.(oC)	Rainfall (mm)
2021-11-01	29	12.4	0
2021-11-02	30.9	13.9	0
2021-11-03	29	15.1	0
2021-11-04	28.9	14.1	0
2021-11-05	27	12.4	0
2021-11-06	26.5	12.4	0
2021-11-07	28	12.6	0
2021-11-08	28.9	12	0
2021-11-09	29	12	0
2021-11-10	28.2	11.2	0
2021-11-11	29	11.4	0
2021-11-12	25.5	11	0
2021-11-13	27.6	9.6	0
2021-11-14	27.5	9	0
2021-11-15	27	9	0
2021-11-16	25.6	8.6	0
2021-11-17	26	8.5	0
2021-11-18	25.2	9.1	0
2021-11-19	27	9.4	0
2021-11-20	25	13.2	0
2021-11-21	26	9.4	0
2021-11-22	27	10.2	0
2021-11-23	27	8.6	0
2021-11-24	25.4	7.4	0
2021-11-25	28	9	0
2021-11-26	26.8	9	0
2021-11-27	26	9	0
2021-11-28	25.2	10.4	0
2021-11-29	25.7	8.7	0
2021-11-30	25.6	9	0
2021-12-01	25.9	10.9	0
2021-12-02	22.4	13	2
2021-12-03	20	11.4	0
2021-12-04	22	10	0
2021-12-05	26.4	10.6	0
2021-12-06	25.4	14.2	0
2021-12-07	24.2	11	0
2021-12-08	24.2	8.2	0
2021-12-09	24	7	0
2021-12-10	23	7.6	0
2021-12-11	23	6.4	0
2021-12-12	22.8	5.2	0
2021-12-13	23	5.2	0
2021-12-14	21	5.9	0
2021-12-15	21.6	6.4	0
2021-12-16	21.2	6.9	0
2021-12-17	19.6	7	0
2021-12-18	18.8	5.4	0
2021-12-19	16.7	5.4	0
2021-12-20	18.1	2	0
2021-12-21	20	2.6	0
2021-12-22	21.6	3.2	0
2021-12-23	22.5	5.5	0
2021-12-24	22	6	0
2021-12-25	21.5	5.5	0
2021-12-26	22.8	9	4
2021-12-27	21	9.2	0
2021-12-28	21	10.5	3.6
2021-12-29	17.5	6.8	0
2021-12-30	20	1.5	0
2021-12-31	19	2	0
2022-01-01	18.6	2.9	0
2022-01-02	20	3.6	0
2022-01-03	20	4	0
2022-01-04	21	6.5	0
2022-01-05	23.4	9.5	11.8
2022-01-06	16	11.4	0
2022-01-07	20	12.4	69.2
2022-01-08	19.6	14.4	26.2
2022-01-09	17	13.4	1.4
2022-01-10	15.2	9	0
2022-01-11	16.8	5.4	0
2022-01-12	17	7.7	0
2022-01-13	17.4	4.9	0
2022-01-14	16.4	5	0
2022-01-15	14.5	6.4	0
2022-01-16	15.5	7	0
2022-01-17	15.4	7.4	0
2022-01-18	15.4	8.4	0
2022-01-19	14.4	7	0
2022-01-20	16.4	9.2	0
2022-01-21	18	6.9	7
2022-01-22	19.2	10.5	26.3
2022-01-23	15	10	0
2022-01-24	15.2	7	0
2022-01-25	14.4	5	0
2022-01-26	11.6	9.2	0
2022-01-27	15.2	4	0
2022-01-28	18	6.2	0
2022-01-29	19.6	4	0
2022-01-30	21.2	7.5	0
2022-01-31	21.2	5	0
2022-02-01	21.5	5	0
2022-02-02	19.2	10	0
2022-02-03	22	10.4	1.8
2022-02-04	14	9.6	0
2022-02-05	17.5	4.5	0
2022-02-06	18	3.8	0
2022-02-07	22.4	7.6	0
2022-02-08	25	10	10.8
2022-02-09	24	10	0
2022-02-10	20	8	0
2022-02-11	21	8.5	0
2022-02-12	22	5.5	0
2022-02-13	23	5.4	0
2022-02-14	25.2	7	0
2022-02-15	25.4	7.6	0
2022-02-16	25.8	7.9	0
2022-02-17	24.9	7.6	0
2022-02-18	26	7.4	0
2022-02-19	27.7	8.9	0
2022-02-20	24.8	11.5	0
2022-02-21	23.8	7.9	0
2022-02-22	25.4	9.2	0
2022-02-23	26	14.6	0
2022-02-24	23.5	11	0
2022-02-25	26	10.6	15
2022-02-26	27.5	13.4	2.4
2022-02-27	22.2	11.4	0
2022-02-28	24	10.5	0
2022-03-01	24	8	0
2022-03-02	25.2	9	0
2022-03-03	26.4	10.9	0
2022-03-04	29	14	0
2022-03-05	25	13	0
2022-03-06	25.4	13	0
2022-03-07	28	12	0
2022-03-08	29.5	11.2	0
2022-03-09	29.6	12.8	0
2022-03-10	30	15.5	0
2022-03-11	29.2	13.4	0
2022-03-12	29.4	13	0
2022-03-13	30	14.4	0
2022-03-14	31.4	14.4	0
2022-03-15	32.3	16.4	0
2022-03-16	33.7	19.4	0
2022-03-17	34.2	17.2	0
2022-03-18	35.9	20.9	0
2022-03-19	34.6	17.2	0
2022-03-20	36.9	20	0
2022-03-21	38	20.2	0
2022-03-22	35.8	20.1	0
2022-03-23	35	16.5	0
2022-03-24	35.4	16.5	0
2022-03-25	34.8	17.6	0
2022-03-26	35	17.4	0
2022-03-27	34.6	17.4	0
2022-03-28	36.2	13.9	0
2022-03-29	39	15.2	0
2022-03-30	39	16.5	0
2022-03-31	39.2	17.3	0
2022-04-01	39	20	0
2022-04-02	37	15.4	0
2022-04-03	39	19.5	0
2022-04-04	40	15.6	0
2022-04-05	39	16.4	0
2022-04-06	39	16	0
2022-04-07	39.8	17.5	0
2022-04-08	40	17.5	0
2022-04-09	41.2	17.8	0
2022-04-10	41.5	19.5	0
2022-04-11	42	19	0
2022-04-12	42	20	0
2022-04-13	39	18.6	0
2022-04-14	39.6	24.4	0
2022-04-15	40	21.2	0
2022-04-16	38.6	20.2	0
2022-04-17	40	19.5	0
2022-04-18	41	20.5	0
2022-04-19	41	21.2	0
2022-04-20	42.4	23.6	0
2022-04-21	41.2	23.5	0
2022-04-22	35.4	20.4	0
2022-04-23	38.0	18.2	0.0
2022-04-24	39.2	20.2	0
2022-04-25	40	23.2	0
2022-04-26	40.8	21.2	0
2022-04-27	40.6	20.6	0
2022-04-28	41.4	21.6	0
2022-04-29	43	22.2	0
2022-04-30	44	22.2	0
2022-05-01	44	24	0
2022-05-02	39.8	26.6	0
2022-05-03	37.6	28	0
2022-05-04	38.6	27.2	0
2022-05-05	39.4	20.5	14.8
2022-05-06	36	22.6	0
2022-05-07	37	22	0
2022-05-08	39	22.4	0
2022-05-09	40	26.4	0
2022-05-10	39	27.4	0
2022-05-11	38	27	0
2022-05-12	40.8	28.5	0
2022-05-13	42.6	27.8	0
2022-05-14	42.9	24.6	0
2022-05-15	45	23.2	0
2022-05-16	46.5	30	0
2022-05-17	42.2	26.2	0
2022-05-18	41.4	28.8	0
2022-05-19	41	24.5	0
2022-05-20	44	26.6	0
2022-05-21	45.2	27.2	1.2
2022-05-22	42.2	22.5	0
2022-05-23	39	16.2	32.4
2022-05-24	30	18.8	20.4
2022-05-25	31	22.2	0
2022-05-26	33.4	21.6	0
2022-05-27	36.2	24	0
2022-05-28	39.2	25.6	0
2022-05-29	40	26.6	0
2022-05-30	40	27	0
2022-05-31	40	23.2	6

## Sheet: Sheet2
Date	Max.Temp (oC)	Min.Temp.(oC)	Rainfall (mm)
2022-09-01	36.4	25.4	0
2022-09-02	36.2	26.2	0
2022-09-03	35.4	26.4	0
2022-09-04	36	26	0
2022-09-05	37.2	26	0
2022-09-06	36.8	24.7	0
2022-09-07	35.6	24.2	0
2022-09-08	37	25.5	0
2022-09-09	36.8	25.6	0
2022-09-10	37.2	26	0
2022-09-11	37.5	26	0
2022-09-12	36.2	26.2	0
2022-09-13	36.2	22.8	15
2022-09-14	34.4	25.5	0
2022-09-15	32	23.8	6.5
2022-09-16	27.4	21.6	17.3
2022-09-17	26.4	21.8	7.1
2022-09-18	33.5	22.5	0
2022-09-19	35	23.4	0
2022-09-20	33.2	23.4	0
2022-09-21	34.5	23.8	4
2022-09-22	32.6	23	2.3
2022-09-23	28.8	22	77.5
2022-09-24	29	22	23.9
2022-09-25	28	22.6	37.8
2022-09-26	35	23.4	0
2022-09-27	35	23.5	0
2022-09-28	35	22.6	0
2022-09-29	35.4	22	0
2022-09-30	35	22.4	0
2022-10-01	36	23	0
2022-10-02	35.6	24	0
2022-10-03	36	24.4	0
2022-10-04	35.8	25	0
2022-10-05	34.8	26.2	0
2022-10-06	34	23.2	0
2022-10-07	32.4	21.6	0
2022-10-08	29	21.8	16.5
2022-10-09	24	22	95.7
2022-10-10	24.8	21.6	21.5
2022-10-11	25	23.2	0
2022-10-12	29	22	1.2
2022-10-13	30.2	20	0
2022-10-14	30.5	20.2	0
2022-10-15	30.6	20	0
2022-10-16	31.2	20.2	0
2022-10-17	32.2	19.2	0
2022-10-18	32	19.4	0
2022-10-19	33	18.6	0
2022-10-20	34	19.2	0
2022-10-21	34	19.2	0
2022-10-22	33	19	0
2022-10-23	31.2	16.8	0
2022-10-24	30.6	16.2	0
2022-10-25	30.6	15.8	0
2022-10-26	30	16.6	0
2022-10-27	31.1	16.4	0
2022-10-28	32	18	0
2022-10-29	30.4	17	0
2022-10-30	31.2	15	0
2022-10-31	31	15.6	0
2022-11-01	31	15.2	0
2022-11-02	33.2	16	0
2022-11-03	31	17	0
2022-11-04	31	16.2	0
2022-11-05	31.2	20	0
2022-11-06	30	19.4	0
2022-11-07	29.8	19	0
2022-11-08	31.8	18.8	0
2022-11-09	28	18.4	0
2022-11-10	29.6	19	0
2022-11-11	29	18.2	0
2022-11-12	27.6	16.8	0
2022-11-13	27	16.5	0
2022-11-14	28	16	0
2022-11-15	30	18.6	0
2022-11-16	28.8	17	0
2022-11-17	26	15.5	0
2022-11-18	24.8	13	0
2022-11-19	24.0	12.8	0.0
2022-11-20	25.8	12.4	0
2022-11-21	26.4	12.0	0.0
2022-11-22	27	10.0	0.0
2022-11-23	26.5	9	0
2022-11-24	26.5	10.5	0
2022-11-25	26.6	10	0
2022-11-26	27	9	0
2022-11-27	26.5	8	0
2022-11-28	26	8.5	0
2022-11-29	26.2	9	0
2022-11-30	25.2	9.2	0
2022-12-01	25	8.4	0
2022-12-02	25.5	8	0
2022-12-03	25	8	0
2022-12-04	24.6	7.4	0
2022-12-05	24	7.5	0
2022-12-06	23	8	0
2022-12-07	23.5	7	0
2022-12-08	24	8	0
2022-12-09	24.4	9.6	0
2022-12-10	25.2	9	0
2022-12-11	26.4	8	0
2022-12-12	27	8	0
2022-12-13	27	9.5	0
2022-12-14	26.4	10.9	0
2022-12-15	24.2	5	0
2022-12-16	23	4.9	0
2022-12-17	23.6	4.2	0
2022-12-18	23.2	5.4	0
2022-12-19	23	4	0
2022-12-20	23	4.2	0
2022-12-21	21	5.9	0
2022-12-22	20.4	7	0
2022-12-23	19	4.4	0
2022-12-24	18.6	4.2	0
2022-12-25	19	5.4	0
2022-12-26	16	5.5	0
2022-12-27	15.6	5.2	0
2022-12-28	16	6.5	0
2022-12-29	20	7.2	0
2022-12-30	22.6	6	0
2022-12-31	21	5.2	0
2023-01-01	18.8	6	0
2023-01-02	20	4.2	0
2023-01-03	17	7	0
2023-01-04	16	5.5	0
2023-01-05	16	1.4	0
2023-01-06	14.8	3.2	0
2023-01-07	14.6	3	0
2023-01-08	15	1.3	0
2023-01-09	16.4	2.6	0
2023-01-10	15.6	3.2	0
2023-01-11	17	5	0
2023-01-12	19.5	7.8	0
2023-01-13	20.9	8.5	0
2023-01-14	19.4	4	0
2023-01-15	15	3.2	0
2023-01-16	16	1.5	0
2023-01-17	17	0	0
2023-01-18	18.2	0.9	0
2023-01-19	19	3.2	0
2023-01-20	21.2	5.4	0
2023-01-21	22	6	0
2023-01-22	22.4	7	0
2023-01-23	22.4	9	0
2023-01-24	24.5	13	0
2023-01-25	21	9.6	0
2023-01-26	19.2	12	0
2023-01-27	16	6	0
2023-01-28	20.2	6.2	0
2023-01-29	24	5	0
2023-01-30	17	10.8	33.4
2023-01-31	19	9	0
2023-02-01	19.5	8.2	0
2023-02-02	20.8	8.5	0
2023-02-03	23	7.6	0
2023-02-04	23.4	7.2	0
2023-02-05	24	8.2	0
2023-02-06	25.2	9	0
2023-02-07	27.4	12	0
2023-02-08	25	9.2	0
2023-02-09	24.5	8.2	0
2023-02-10	29.2	14	0
2023-02-11	29	13	0
2023-02-12	27	9.2	0
2023-02-13	24	8.2	0
2023-02-14	23	8	0
2023-02-15	25	10.2	0
2023-02-16	27	9	0
2023-02-17	28	12	0
2023-02-18	29.6	10.4	0
2023-02-19	30	9.2	0
2023-02-20	31.5	12.8	0
2023-02-21	34	16.4	0
2023-02-22	31	13	0
2023-02-23	30	9.6	0
2023-02-24	30	9.6	0
2023-02-25	29	10.2	0
2023-02-26	30	11	0
2023-02-27	31.2	12.2	0
2023-02-28	30.4	11.2	0
2023-03-01	30	16	0.2
2023-03-02	31	12.9	0
2023-03-03	30	14.6	0
2023-03-04	31	16.2	0
2023-03-05	28	15.5	0
2023-03-06	30	13.5	0
2023-03-07	29	13	0
2023-03-08	30	14.2	0
2023-03-09	30.4	13.2	0
2023-03-10	29.6	13.5	0
2023-03-11	30.5	14.7	0
2023-03-12	32.6	15	0
2023-03-13	33	15	0
2023-03-14	32.5	16.2	0
2023-03-15	33	15.8	0
2023-03-16	34.5	18	0
2023-03-17	32.4	17.8	0
2023-03-18	28.4	15.5	2.5
2023-03-19	24.6	14.6	4.3
2023-03-20	25.6	16.8	0
2023-03-21	26.4	13.9	45
2023-03-22	24.5	13.6	0
2023-03-23	28	14	0
2023-03-24	29.2	17.2	0
2023-03-25	28.5	16.4	7
2023-03-26	30	17	0
2023-03-27	30	15.9	0
2023-03-28	28.5	14.2	0
2023-03-29	30	15.2	0
2023-03-30	33	17.8	3.6
2023-03-31	31.6	16.5	42.8
2023-04-01	25.2	15	0.5
2023-04-02	27.5	13.8	1.8
2023-04-03	31	17.5	0
2023-04-04	32	17	3.4
2023-04-05	31.2	16.4	0
2023-04-06	32	17	0
2023-04-07	32.4	17.2	0
2023-04-08	33.6	16.6	0
2023-04-09	35	18.4	0
2023-04-10	35	18.5	0
2023-04-11	35.2	16	0
2023-04-12	37	20.4	0
2023-04-13	36.6	17.8	0
2023-04-14	39	18	0
2023-04-15	39.2	18.6	0
2023-04-16	40.4	19.5	0
2023-04-17	40	20	0
2023-04-18	40.8	22.4	0
2023-04-19	40	22.5	0
2023-04-20	38.8	23.2	0
2023-04-21	36	21.6	5.2
2023-04-22	36.4	22.8	0
2023-04-23	35.4	21	0
2023-04-24	33	18.5	0
2023-04-25	33.8	20	0
2023-04-26	34.4	19.2	0
2023-04-27	37	19.8	0
2023-04-28	38.2	20.6	0.9
2023-04-29	34.4	19	0
2023-04-30	32	19.6	0
2023-05-01	31.5	20	0
2023-05-02	24.6	19.2	8.2
2023-05-03	27	20	0
2023-05-04	30.5	15.8	27.4
2023-05-05	31	19	0
2023-05-06	33.2	20.2	0
2023-05-07	35	21.6	0
2023-05-08	37	20.5	1
2023-05-09	36	21	0
2023-05-10	37.6	21.6	0
2023-05-11	38	22.2	0
2023-05-12	39	20.4	0
2023-05-13	42.2	22	0
2023-05-14	42.4	25.2	0
2023-05-15	40.2	26.4	0
2023-05-16	41	25.6	0
2023-05-17	40	25.4	0
2023-05-18	41.2	21.8	11.6
2023-05-19	37	24.8	0
2023-05-20	38.4	23	0
2023-05-21	41.2	23.2	0
2023-05-22	43	26.4	0
2023-05-23	44	28.8	0
2023-05-24	44.2	25.4	0
2023-05-25	34.4	22.8	0
2023-05-26	36.4	19	16.4
2023-05-27	34.5	19	22.4
2023-05-28	35	22	0
2023-05-29	36.2	19.4	1.6
2023-05-30	33.8	21.5	2.2
2023-05-31	35	20.2	27.5
